# Supplementary material for: Placental polyamine metabolism differs by fetal sex, fetal growth restriction, and preeclampsia
Source: JCI Insight. 2018 Jul 12;3(13):e120723. doi: 10.1172/jci.insight.120723 (PMC6124516; doi:10.1172/jci.insight.120723)
Supplement: Supplemental Tables 1-7 [file jciinsight-3-120723-s222.xlsx]

## Sheet: Titles of Supplemental Tables
Supplemental Table 1	Mapping statistics for RNA-Seq experiments (male and female placental tissues)
Supplemental Table 2	Differentially expressed genes (DEGs) in male and female placentas
Supplemental Table 3	X-chromosome genes with sex-biased expression in the placenta and the 19 GTEx tissues
Supplemental Table 4	Expression levels of the 22 genes with female-biased expression uniquely in placenta
Supplemental Table 5	Mapping statistics for WGoxBS and in-solution target capture method
Supplemental Table 6	Sex-specific methylation difference at the promoter regions of chromsome X genes in the placenta
Supplemental Table 7	Programs and parameters used in this study

## Sheet: Table 1
Mapping statistics for RNA-Seq experiments (male and female placental tissues)
* The following samples are from the same individual; therefore they are merged in the final analysis:								102,79C
								104,53C
								108,69C
								112,34C
								118,38C
								120,76C_b
								122,37C
								132b,86C
								144b,85C
								156,45C
								52,44C
								72,89C
								76,50C_b
								78,19C
								82,23C
								98,05C
** mapping against GRCh37
*** using Ensembl 75 (GENCODE 19) transcriptome definition
Library	Barcode	Sample NO*	Fetal Sex	Number of Reads					Mapping efficiency	Reads counts by htseq-count***
				Raw reads	After trimming	TopHat input (pre-filter)	Mapped reads**	Rescued reads		featured read	no feature	ambiguous	alignment not unique
SLX-9168	D701_D502	52	M	119131314	118874886	118801243	87527955	24913428	0.946	76219219	23130315	1353656	27736498
	D701_D504	54	F	99888592	99620095	99540745	66641166	25918043	0.93	57001963	24213131	1251187	24766303
	D701_D506	56	F	108818004	108533834	108470288	73766616	27521781	0.934	66064504	25726644	1149795	20087682
	D701_D508	58	M	125140484	124761150	124680168	89195364	28820798	0.947	78268152	26869007	1384496	27792786
	D702_D502	60	M	116046892	115830997	115758046	83253395	25804359	0.942	73117686	24030999	1234686	25563546
	D702_D504	62	F	102230896	101732034	101676083	71495299	21881137	0.918	62149262	20505358	1111132	23250597
	D702_D506	64b	M	107744371	107488407	107434475	83725365	17623350	0.943	72643543	16313487	1424782	27527269
	D702_D508	66	M	115805100	115459284	115373027	75368404	33407297	0.943	65446160	31289033	1204360	26226265
	D707_D502	144b	F	94830967	94771254	94672610	56672378	31914562	0.936	49479770	30145720	976725	20315573
	D707_D503	145	F	75107666	75084019	75036597	52873520	17877604	0.943	44942518	16663555	834521	20108964
	D707_D506	94	F	91746997	91695481	91638635	67735079	18869204	0.945	56820799	17657140	1034636	26675526
	D707_D508	104	M	94007526	93940775	93873145	63162446	25009390	0.939	54963384	23443215	1003264	21658643
	D708_D502	26	F	94580319	94451337	94388120	67857431	20617445	0.937	57969843	19395362	1116113	24760263
	D708_D504	86	M	79654213	79583031	79516015	50261642	24614811	0.942	44534654	23122751	853737	16021724
	D708_D508	90	M	78145642	78098369	78045417	53302458	20347771	0.944	46107573	19065272	849999	18710809
	D709_D502	92	F	96578381	96515500	96450803	65481277	25491369	0.943	56408404	23786250	1101033	23865413
	D709_D504	96	F	135550213	135439347	135368224	102544527	25606301	0.947	87053298	23860125	1560912	38019150
	D709_D506	98	M	87343432	87285604	87230368	63431021	19197870	0.947	54623336	17894112	1059185	22119788
	D709_D508	100	M	84868435	84754175	84700192	59118806	21394349	0.951	51911117	20009475	992111	18621174
	D710_D502	102	M	103814194	103734273	103671431	74808330	23005326	0.943	64303800	21525143	1169018	26059898
	D710_D504	106	M	92713158	92529428	92461422	62851622	24184600	0.941	54198492	22667852	1023252	22125724
	D710_D506	108	M	86378910	86330008	86283605	63722777	17633692	0.943	54325461	16417524	1015106	23334791
	D710_D508	110	M	102650212	102590525	102527322	73558455	23435889	0.946	63225421	21916392	1161238	26345713
	D711_D502	112	M	102073168	102014053	101961170	75990316	18854231	0.93	63327135	17655986	1244003	30898923
	D711_D504	114	M	70104380	70081385	70029649	46225984	19573563	0.94	40251225	18336325	792811	15773156
	D711_D506	116	M	89657031	89623521	89546500	55546259	28601455	0.94	48911352	26907193	952234	18099276
	D711_D508	118	F	93286392	93219991	93158236	63624369	24348597	0.944	55123314	22769203	1046334	22110550
SLX-9169	D704_D502	70	F	104779744	104697719	104616151	64472564	31587528	0.918	58019507	29599646	1062221	18178985
	D704_D504	72	F	118642172	118440087	118378704	83402684	24212395	0.909	72207603	22513034	1342513	27466577
	D704_D506	76	M	100513189	100408985	100341519	68555711	24562832	0.928	60848269	22908573	1084356	19853734
	D704_D508	78	F	99392554	99313988	99257124	69717976	22798566	0.932	61343426	21219494	1079396	21186731
	D705_D502	80	F	102776173	102718559	102676085	75283379	17908655	0.908	64634538	16561176	1135083	26271722
	D705_D504	82	M	99822740	99699272	99635970	71081805	19508947	0.909	62154654	18233452	1149775	21930473
	D705_D506	84	F	105394338	105322574	105240452	71589122	26242187	0.93	63646151	24537158	1134547	21622102
	D705_D508	12	F	97550103	97404997	97364146	74899712	15361786	0.927	64098904	14109919	1176569	26085302
	D706_D502	148	M	112444135	112282700	112209589	75915944	25009302	0.899	66843573	23314311	1235904	22945606
	D706_D503	149	M	106457738	106310666	106241207	69902732	25665074	0.9	61015335	23828626	1096327	23073515
	D706_D505	151	M	114745283	114359598	114304425	81951913	20727573	0.898	71158956	19191401	1262200	26221993
	D706_D506	152	M	107243198	107146986	107091161	76226117	21364260	0.911	66891248	19978744	1374799	22480864
	D706_D508	74	F	114821622	114636834	114548003	77812602	27717887	0.921	68331844	25967683	1277512	24113335
	D708_D502	128	M	96201355	95961597	95899523	66541771	21187584	0.915	57305342	19737272	1050793	23537357
	D709_D502	120	F	97771510	97698314	97635192	66189003	24907437	0.933	58096351	23200596	1147367	21524433
	D709_D504	122	F	84482407	84431289	84378705	59000636	19328140	0.928	50657735	17979435	909720	21275483
	D709_D506	124	F	89639041	89585082	89515983	57233009	26585206	0.936	50979955	24896986	933167	17662869
	D709_D508	126	F	85299908	85212525	85134374	52456895	26975047	0.933	46611428	25354469	830195	16635516
	D710_D502	130	F	87158397	87095308	87041041	58050288	21863371	0.918	50535062	20406292	976821	20350536
	D710_D504	132b	M	81662369	81608570	81540178	51249394	23422050	0.916	44752364	22155543	814108	17572914
	D710_D506	134	F	82513627	82454915	82389716	50918340	24960872	0.921	44629620	23567888	816832	16962858
	D710_D508	136	F	89755238	89693892	89620050	55825274	28109732	0.937	49569677	26412451	916114	17141913
	D711_D502	138	M	91612706	91543578	91466760	55059353	29607734	0.926	48813648	27796326	905378	17550161
	D711_D504	140	F	73495611	73448879	73399410	47875186	19761961	0.921	41915223	18477429	774414	15864618
	D711_D506	142	F	91457956	91415815	91350877	60601331	24237493	0.929	52639090	22709047	1002423	20742844
	D711_D508	154	M	79273372	79229925	79173196	55309999	18673929	0.934	47306351	17446406	842548	20393599
	D712_D502	156	F	91467406	91315260	91247664	62446686	22257705	0.928	54411103	20834696	968495	20955813
	D712_D504	158	F	88560167	88404962	88343381	61844615	20096263	0.928	53440962	18766559	1046617	21457446
	D712_D506	20	F	85666228	85553200	85517835	66874324	11665629	0.918	56485724	10853543	1005921	25070155
	D712_D508	22	F	86999644	86901573	86836462	58407580	22268976	0.929	50833855	20878265	927291	19777672
SLX-10281	D701_D502	01C	F	106748009	106630758	106551277	62023501	29478088	0.859	54451596	27651504	1051204	20813618
	D701_D504	02C	F	90263452	90217612	90155445	54859449	22890697	0.862	47331531	21498533	865418	19902620
	D701_D506	03C	F	88704827	88651242	88564878	40985011	28091361	0.78	37698387	26368338	750593	11292722
	D701_D508	04C	M	104537734	104483434	104368053	53418904	41152263	0.906	47649832	38857499	896022	17766430
	D702_D502	05C	M	96973974	96936085	96850856	55728409	31536117	0.901	48347164	29683791	922230	20443674
	D702_D507	07C	F	73856846	73818070	73774040	51451985	16068542	0.915	43534723	14962100	794786	20012814
	D702_D508	08C	M	131108036	131027130	130936292	89072966	31821620	0.923	77937361	29598038	1419743	29302570
	D711_D502	41C	M	113185510	113110181	113020092	77022349	27499701	0.925	66735896	25694537	1266146	27239398
	D711_D504	42C	F	104663289	104603384	104506638	68107883	28193359	0.921	60380691	26457587	1145699	20756453
	D711_D506	43C	F	105371529	105331115	105243940	70679303	25988262	0.919	61628897	24229694	1131583	24209251
	D712_D502	09C	F	104822301	104770643	104693383	66457874	28249326	0.905	57600153	26419486	1014540	23553285
	D712_D504	10C	F	152184429	152076830	151974138	101081875	35635872	0.9	87195982	33287444	1617471	35718433
	D712_D506	11C	M	108222461	108174647	108070931	60161919	38581167	0.914	53334345	36384527	973815	20034209
	D712_D508	12C	M	88208805	88136049	88070901	59539923	22199528	0.928	52249422	20770050	909270	18648212
SLX-10402	D704_D502	13C	F	88007330	87906112	87746176	50552445	28691180	0.903	44822180	27103299	887776	16203466
	D704_D504	14C	M	100311845	100180602	99979661	56788330	34004193	0.908	50790858	32220580	991930	17025364
	D704_D506	15C	M	108119660	108085167	107921746	74203070	25444595	0.923	64316203	23756265	1132998	25710886
	D704_D508	16C	M	96088254	96028929	95885113	61450345	26420038	0.916	53096799	24824729	963053	22012366
	D705_D502	17C	M	93086237	93008742	92883040	61437192	21763107	0.896	53091808	20367849	1045181	21768282
	D705_D504	18C	F	104647975	104596751	104421595	61600488	32428699	0.9	54063277	30477866	1011455	21079426
	D705_D506	19C	F	93715538	93684667	93535671	58766173	25225967	0.898	51342237	23692966	1007807	20163256
	D705_D508	20C	M	116323921	116242085	116065320	69913274	35341039	0.907	61622561	33207711	1153306	23088324
	D706_D502	21C	M	93597119	93493198	93358880	55960423	27516452	0.894	49143080	25854657	951091	18890274
	D706_D504	22C	M	132119635	132066389	131855197	81026783	39210640	0.912	71478942	36734285	1427938	27036194
	D706_D506	23C	M	121617418	121576282	121386953	76670339	33787948	0.91	67799522	31734549	1326042	23920066
	D706_D508	24C	M	101590054	101523010	101373949	60242840	33066390	0.92	53668190	31155197	976819	18443159
	D707_D502	25C	M	125707089	125617513	125413268	71064126	41951887	0.901	62623018	39395675	1255399	24434016
	D707_D504	26C	M	127224813	127154258	126973226	76489131	38712285	0.907	66326265	36422088	1271708	27492688
	D707_D506	27C	F	100722704	100683933	100540361	60155575	31265392	0.909	53037248	29458553	933319	19574309
	D707_D508	28C	F	103981076	103928249	103765501	57198654	37443163	0.912	50984333	35410041	896466	18185212
SLX-9792	D701_D502	29C	M	94730292	94619939	94432469	66992552	20454978	0.926	56190708	19105896	1158883	28066406
	D701_D504	30C	F	83099358	83042925	82864443	49814851	27184812	0.929	43090999	25577286	878752	19337414
	D701_D506	31C	M	87341859	87300946	87126892	46930860	33564066	0.924	41509456	31695043	892466	16445224
	D701_D508	32C	M	94915334	94847606	94674609	52337344	35809722	0.931	45899712	33791295	922912	19159757
	D709_D502	33C	F	104218930	104106412	103900452	60294607	35593323	0.923	52941451	33432289	1029859	22910427
	D709_D504	34C	M	116999862	116908357	116733719	74121525	34720494	0.932	64458855	32553341	1209335	26695812
	D709_D506	35C	M	96786071	96726862	96552914	62738934	26728913	0.927	54616295	25020443	1070106	22064968
	D709_D508	36C	M	94375535	94315527	94147864	55760533	31832223	0.93	48933897	29981738	913729	19605537
	D710_D502	37C	F	126726806	126664848	126462514	83078239	34055922	0.926	70947083	31921819	1323471	31946634
	D710_D504	38C	F	112871495	112796578	112622497	73600632	30631579	0.926	64200099	28754543	1275018	25289481
	D710_D506	39C	M	119749664	119705535	119512236	76788648	33291685	0.921	66532109	31239375	1218931	27583732
	D710_D508	40C	F	98716802	98664444	98524349	65902897	26057175	0.933	56357145	24435583	1020872	25079021
	D711_D508	44C	M	103137766	103087114	102911535	55832425	39296385	0.924	49517857	37153264	908517	18792778
	D712_D502	45C	F	97647696	97574811	97396832	63409043	25196190	0.91	54936512	23571585	1049237	22813418
	D712_D506	48C	F	115673884	115523064	115290126	63090413	40397701	0.898	56252639	38117324	1183839	21079402
SLX-10284	D701_D502	52C	M	113365269	112556317	112377318	73962118	30493640	0.93	61021137	28677320	1180691	32876114
	D701_D504	53C	M	97156284	96131831	95979876	70395558	18981992	0.931	57336726	17676130	1101257	31849017
	D701_D506	61C	M	105730672	105216464	105025147	62592887	35615800	0.935	54547899	33573743	998696	22466558
	D701_D508	62C	M	116324453	115013349	114830272	71260206	35587506	0.93	62170993	33520943	1089085	24624716
	D702_D502	67C	F	105898445	105341587	105183926	73801775	24507995	0.935	63384278	22885035	1176272	26501892
	D702_D504	68C	F	108738652	107035654	106868600	80938846	19280740	0.938	66932474	17879397	1257646	34014647
	D702_D506	71C	F	98974776	98338556	98218815	71745951	21076004	0.945	61026703	19534463	1187702	27084543
	D702_D508	72C	F	115109209	113624414	113471074	77005954	29052382	0.935	67762115	27123388	1174014	24569742
	D704_D502	82C	F	87288736	86888976	86762407	59219594	22155611	0.938	50122132	20764573	909601	23071916
	D704_D504	87C	F	90683983	90092419	89954666	57499219	26909556	0.938	49538978	25251330	887617	21289836
	D704_D508	49C_b	M	99550328	98860028	98714330	65929416	26768274	0.939	59934152	25084338	1005572	16741875
SLX-10285	D705_D502	51C	F	115157254	114118453	113949141	69717782	35877111	0.927	58963852	33757398	1113666	28191179
	D705_D504	58C	M	106368355	104322481	104065544	59536572	32347542	0.883	48370166	30632294	1034841	30217627
	D705_D506	63C	M	129593565	128537661	128321520	77288719	40914257	0.921	66547989	38455471	1360338	28666407
	D705_D508	69C	M	106238119	104461763	104332217	67561221	29516579	0.93	58332692	27630084	1041504	24284431
	D706_D502	75C	M	101292171	99710854	99368864	61420007	29165658	0.912	52648610	27594885	952028	22455333
	D706_D504	77C	F	96828385	94698344	94353545	55122090	31069210	0.913	47751066	29585961	836414	19211462
	D706_D506	78C	M	85724957	84438096	84175536	49866391	26888721	0.912	43869494	25421323	762847	16113500
	D706_D508	79C	M	104005688	101858968	101526627	59353320	32837855	0.908	51027208	31173451	845550	21625258
	D707_D502	83C	F	113047519	112266353	112097901	69637858	35740982	0.94	60682973	33616295	1117432	24587075
	D707_D506	89C	F	82752376	82242137	82136445	53093358	22704615	0.923	46137307	21248317	868657	17910802
	D707_D508	90C	F	112245286	110844156	110696763	69286512	34041351	0.933	59257051	32054834	1067821	26143399
SLX-10283	D709_D502	55C	M	108144181	105683220	105520254	70463890	26599517	0.92	59885128	24864269	1077897	26868148
	D709_D504	56C	M	91194886	89333674	89213882	59733683	23279128	0.93	50582387	21857373	900525	23358131
	D709_D506	59C	M	96028657	94615522	94477382	56123545	31314878	0.925	49082371	29470686	936050	19377192
	D709_D508	64C	M	114671016	109911646	109754936	69852304	32200454	0.93	59994319	30300333	1048625	25783459
	D710_D502	70C	M	121349579	120345866	120167786	78576260	32526889	0.925	67583139	30479338	1322710	28447206
	D710_D504	81C	M	108313030	106329016	106167586	69027490	29741859	0.93	59537798	27848271	1147342	25077439
	D710_D508	92C	M	113982611	112355948	112180662	66287274	38559559	0.935	58758821	36218261	1085210	21795001
	D712_D506	95C	M	114112874	112708467	112548618	80598444	24247777	0.932	67691461	22649850	1333780	32218847
	D712_D508	46C_b	M	100880581	98550057	98405876	69095179	22332676	0.929	58619099	20810853	1119940	26564073
SLX-10287	D701_D502	54C	F	82801420	82001037	81897183	54229698	18735370	0.891	44509466	17571789	820157	23809811
	D701_D504	60C	F	105339790	104553431	104437195	57220169	28243055	0.818	48213472	26673811	940108	22785707
	D701_D506	65C	M	80042208	79310519	79210403	52259454	20150621	0.914	45075487	18797119	869218	18409672
	D701_D508	66C	F	82045976	80906264	80809455	55754163	18105194	0.914	46594269	16878261	886010	22665360
	D702_D502	73C	M	88843128	88214907	88126233	45492403	22218514	0.768	38086830	20976353	678764	18981455
	D702_D504	74C	M	150943428	149220507	149032778	92223289	44322794	0.916	78504246	41557256	1433764	35707524
	D702_D506	85C	F	94725864	94149784	93998363	51401266	34824716	0.917	44940113	32914501	900645	18446763
	D702_D508	86C	M	122662585	121378603	121193458	69746205	41593712	0.919	59940454	39269644	1347709	26184002
	D704_D502	88C	M	106684949	106193585	106052062	66662819	29813223	0.91	57261688	27964427	1114438	24293495
	D704_D508	50C_b	M	87781500	87100738	87012233	61169653	18999005	0.921	50906216	17716010	876158	24992067
	D705_D502	47C	F	113738134	113157628	112998706	71146996	31582210	0.909	61099887	29574372	1157201	26279331
	D705_D504	57C_b	F	111657097	110349136	110216718	74263597	25884302	0.909	62476741	24189424	1113727	29523457
	D705_D506	76C_b	F	126401715	125560550	125435867	64874176	34548582	0.793	56879869	32608175	1041216	21351694
	D706_D502	06C	F	137011494	136025752	135763421	70957346	49801288	0.889	62164253	46827590	1258890	25985896

## Sheet: Table 2
Differentially expressed genes (DEGs) in male and female placentas
* based on ENSEMBL 75 (equivalent to GENCODE 19)
** the mean of normalized counts for all samples (from DESeq2 package)
*** the ratio of baseMean of females over males in log2 scale (from DESeq2 package)
§ FDR = false discovery rate; in this table FDR is calculated based on the number of genes in the whole genome and genes are filtered by FDR<0.01
ensembl gene ID*	hgnc symbol	chromosome	baseMean**	log2 fold change***	Standard Error of log2FC	p-value	FDR§	gene description
ENSG00000171735	CAMTA1	1	404.757	-0.170682	0.0370829	4.16993e-06	0.00143311	calmodulin binding transcription activator 1 [Source:HGNC Symbol;Acc:HGNC:18806]
ENSG00000162458	FBLIM1	1	3786.88	-0.304481	0.069277	1.10709e-05	0.00318015	filamin binding LIM protein 1 [Source:HGNC Symbol;Acc:HGNC:24686]
ENSG00000117407	ARTN	1	441.429	-0.348921	0.0843141	3.4981e-05	0.00739829	artemin [Source:HGNC Symbol;Acc:HGNC:727]
ENSG00000177181	RIMKLA	1	158.579	-0.402876	0.0865817	3.26936e-06	0.00116522	ribosomal modification protein rimK like family member A [Source:HGNC Symbol;Acc:HGNC:28725]
ENSG00000151693	ASAP2	2	996.973	0.160615	0.0395168	4.814e-05	0.00926503	ArfGAP with SH3 domain, ankyrin repeat and PH domain 2 [Source:HGNC Symbol;Acc:HGNC:2721]
ENSG00000144218	AFF3	2	1301.11	-0.293165	0.0612317	1.68625e-06	0.000636345	AF4/FMR2 family member 3 [Source:HGNC Symbol;Acc:HGNC:6473]
ENSG00000135973	GPR45	2	16.7138	-0.503095	0.0985891	3.34405e-07	0.000146272	G protein-coupled receptor 45 [Source:HGNC Symbol;Acc:HGNC:4503]
ENSG00000206532	RP11-553A10.1	3	77.9708	-0.338644	0.0803235	2.48669e-05	0.00598234
ENSG00000127249	ATP13A4	3	94.916	-0.530411	0.0985027	7.25529e-08	3.77393e-05	ATPase 13A4 [Source:HGNC Symbol;Acc:HGNC:25422]
ENSG00000145358	DDIT4L	4	123.938	0.421235	0.0965773	1.29095e-05	0.00345079	DNA damage inducible transcript 4 like [Source:HGNC Symbol;Acc:HGNC:30555]
ENSG00000182168	UNC5C	4	258.692	0.322618	0.0725912	8.81743e-06	0.00262862	unc-5 netrin receptor C [Source:HGNC Symbol;Acc:HGNC:12569]
ENSG00000248866	USP46-AS1	4	403.389	-0.287774	0.0693679	3.34635e-05	0.00731863	USP46 antisense RNA 1 [Source:HGNC Symbol;Acc:HGNC:43991]
ENSG00000248725	RP11-218C23.1	4	15.42	-0.629302	0.100064	3.19556e-10	2.05006e-07
ENSG00000145908	ZNF300	5	100.286	0.548422	0.0804256	9.16774e-12	7.05769e-09	zinc finger protein 300 [Source:HGNC Symbol;Acc:HGNC:13091]
ENSG00000250337	LINC01021	5	15.7927	-0.445473	0.100223	8.79576e-06	0.00262862	long intergenic non-protein coding RNA 1021 [Source:HGNC Symbol;Acc:HGNC:48995]
ENSG00000118402	ELOVL4	6	177.261	0.414281	0.0944903	1.16321e-05	0.00325384	ELOVL fatty acid elongase 4 [Source:HGNC Symbol;Acc:HGNC:14415]
ENSG00000065833	ME1	6	127.058	0.396582	0.0726641	4.82234e-08	2.57808e-05	malic enzyme 1 [Source:HGNC Symbol;Acc:HGNC:6983]
ENSG00000260239	LINC02533	6	739.465	-0.460868	0.0804299	1.00398e-08	5.85533e-06	long intergenic non-protein coding RNA 2533 [Source:HGNC Symbol;Acc:HGNC:53566]
ENSG00000105929	ATP6V0A4	7	130.253	0.472526	0.0960304	8.62842e-07	0.000345964	ATPase H+ transporting V0 subunit a4 [Source:HGNC Symbol;Acc:HGNC:866]
ENSG00000153993	SEMA3D	7	73.8385	0.412576	0.0888049	3.38634e-06	0.00118497	semaphorin 3D [Source:HGNC Symbol;Acc:HGNC:10726]
ENSG00000214960	ISPD	7	426.001	-0.198624	0.044058	6.53698e-06	0.00206247	isoprenoid synthase domain containing [Source:HGNC Symbol;Acc:HGNC:37276]
ENSG00000091129	NRCAM	7	7673.84	-0.321594	0.0667819	1.46772e-06	0.000576483	neuronal cell adhesion molecule [Source:HGNC Symbol;Acc:HGNC:7994]
ENSG00000240204	SMKR1	7	50.4139	-0.429095	0.0946722	5.8309e-06	0.00190206	small lysine rich protein 1 [Source:HGNC Symbol;Acc:HGNC:43561]
ENSG00000254290	RP11-150O12.3	8	1190.56	-0.296459	0.0713913	3.28729e-05	0.00727209
ENSG00000104267	CA2	8	318.182	-0.424553	0.0940047	6.29328e-06	0.00201867	carbonic anhydrase 2 [Source:HGNC Symbol;Acc:HGNC:1373]
ENSG00000171033	PKIA	8	210.323	-0.609988	0.0885124	5.5185e-12	4.42538e-09	cAMP-dependent protein kinase inhibitor alpha [Source:HGNC Symbol;Acc:HGNC:9017]
ENSG00000196409	ZNF658	9	148.375	-0.275368	0.0630452	1.25508e-05	0.00340214
ENSG00000204148	LINC00474	9	780.506	-0.303942	0.0712515	1.99215e-05	0.0049155	long intergenic non-protein coding RNA 474 [Source:HGNC Symbol;Acc:HGNC:23367]
ENSG00000215548	FRG1JP	9	72.7834	-0.38092	0.093132	4.31163e-05	0.00870107	FSHD region gene 1 family member J, pseudogene [Source:HGNC Symbol;Acc:HGNC:51768]
ENSG00000226206	RP5-1050E16.2	9	32.9991	-0.404261	0.0952861	2.20943e-05	0.00538261
ENSG00000095585	BLNK	10	277.414	0.259361	0.0597529	1.42122e-05	0.00364703	B-cell linker [Source:HGNC Symbol;Acc:HGNC:14211]
ENSG00000134640	MTNR1B	11	130.529	0.433772	0.0976171	8.84633e-06	0.00262862	melatonin receptor 1B [Source:HGNC Symbol;Acc:HGNC:7464]
ENSG00000111424	VDR	12	557.996	0.380273	0.0710115	8.55165e-08	4.33118e-05	vitamin D receptor [Source:HGNC Symbol;Acc:HGNC:12679]
ENSG00000120832	MTERF2	12	446.681	-0.212817	0.0510445	3.05617e-05	0.00691989	mitochondrial transcription termination factor 2 [Source:HGNC Symbol;Acc:HGNC:30779]
ENSG00000235706	DICER1-AS1	14	166.304	-0.202041	0.0479863	2.5493e-05	0.0059834	DICER1 antisense RNA 1 [Source:HGNC Symbol;Acc:HGNC:43017]
ENSG00000197176	LINC02291	14	1913.97	-0.402112	0.0836926	1.55039e-06	0.000596776	long intergenic non-protein coding RNA 2291 [Source:HGNC Symbol;Acc:HGNC:53207]
ENSG00000074410	CA12	15	51.8162	0.400083	0.0971605	3.82576e-05	0.00791727	carbonic anhydrase 12 [Source:HGNC Symbol;Acc:HGNC:1371]
ENSG00000104093	DMXL2	15	4085.78	0.1618	0.0375301	1.62363e-05	0.00411164	Dmx like 2 [Source:HGNC Symbol;Acc:HGNC:2938]
ENSG00000067141	NEO1	15	475.164	-0.307946	0.0743568	3.4509e-05	0.00738767	neogenin 1 [Source:HGNC Symbol;Acc:HGNC:7754]
ENSG00000162086	ZNF75A	16	1289.11	-0.12132	0.0275559	1.06912e-05	0.00311763	zinc finger protein 75a [Source:HGNC Symbol;Acc:HGNC:13146]
ENSG00000263082	CTD-2034I21.2	16	51.7201	-0.406688	0.10051	5.20496e-05	0.00991827
ENSG00000204815	TTC25	17	142.553	-0.365755	0.0887922	3.80156e-05	0.00791727	tetratricopeptide repeat domain 25 [Source:HGNC Symbol;Acc:HGNC:25280]
ENSG00000007171	NOS2	17	30.8532	-0.429129	0.098632	1.35636e-05	0.00354003	nitric oxide synthase 2 [Source:HGNC Symbol;Acc:HGNC:7873]
ENSG00000267750	RUNDC3A-AS1	17	36.1382	-0.451964	0.0877356	2.58504e-07	0.000115702	RUNDC3A antisense RNA 1 [Source:HGNC Symbol;Acc:HGNC:51344]
ENSG00000105497	ZNF175	19	1210.99	0.364753	0.0893045	4.4195e-05	0.00876884	zinc finger protein 175 [Source:HGNC Symbol;Acc:HGNC:12964]
ENSG00000268964	ERVV-2	19	2871.48	0.360145	0.0823399	1.22059e-05	0.00335593	endogenous retrovirus group V member 2, envelope [Source:HGNC Symbol;Acc:HGNC:39051]
ENSG00000234684	SDCBP2-AS1	20	208.512	-0.200212	0.0476295	2.62778e-05	0.00609328	SDCBP2 antisense RNA 1 [Source:HGNC Symbol;Acc:HGNC:44314]
ENSG00000273464	RP11-313P22.1	21	33.1701	-0.402246	0.0883189	5.25165e-06	0.00174264
ENSG00000229425	AJ006998.2	21	79.1811	-0.410454	0.0991145	3.45469e-05	0.00738767
ENSG00000186654	PRR5	22	1429.23	-0.338173	0.0771425	1.16655e-05	0.00325384	proline rich 5 [Source:HGNC Symbol;Acc:HGNC:31682]
ENSG00000229807	XIST	X	16596.5	5.1803	0.090169	0	0	X inactive specific transcript (non-protein coding) [Source:HGNC Symbol;Acc:HGNC:12810]
ENSG00000270641	TSIX	X	19.5237	0.790061	0.0929446	1.89034e-17	2.42543e-14	TSIX transcript, XIST antisense RNA [Source:HGNC Symbol;Acc:HGNC:12377]
ENSG00000147050	KDM6A	X	4020.4	0.775942	0.0362727	1.5894e-101	1.52948e-97	lysine demethylase 6A [Source:HGNC Symbol;Acc:HGNC:12637]
ENSG00000130021	PUDP	X	1387.7	0.717233	0.0550539	8.49751e-39	2.72572e-35	pseudouridine 5'-phosphatase [Source:HGNC Symbol;Acc:HGNC:16818]
ENSG00000235262	KDM5C-IT1	X	22.0915	0.699227	0.0785783	5.66166e-19	7.78316e-16	KDM5C intronic transcript 1 [Source:HGNC Symbol;Acc:HGNC:41384]
ENSG00000101846	STS	X	59180.6	0.637101	0.0681159	8.50419e-21	1.25901e-17	steroid sulfatase [Source:HGNC Symbol;Acc:HGNC:11425]
ENSG00000126012	KDM5C	X	9065.1	0.560456	0.0347154	1.24569e-58	7.99149e-55	lysine demethylase 5C [Source:HGNC Symbol;Acc:HGNC:11114]
ENSG00000236120	RP11-733O18.1	X	51.6765	0.552486	0.0763029	4.46406e-13	3.90524e-10
ENSG00000005889	ZFX	X	5415.08	0.54865	0.040483	7.64957e-42	2.94447e-38	zinc finger protein, X-linked [Source:HGNC Symbol;Acc:HGNC:12869]
ENSG00000215301	DDX3X	X	21385	0.524617	0.0542724	4.18948e-22	7.33007e-19	DEAD-box helicase 3, X-linked [Source:HGNC Symbol;Acc:HGNC:2745]
ENSG00000252113	RNU6-523P	X	13.1691	0.507093	0.0849832	2.41672e-09	1.45351e-06	RNA, U6 small nuclear 523, pseudogene [Source:HGNC Symbol;Acc:HGNC:47486]
ENSG00000147113	CXorf36	X	4016.67	0.486789	0.0506892	7.73386e-22	1.24038e-18	chromosome X open reading frame 36 [Source:HGNC Symbol;Acc:HGNC:25866]
ENSG00000173674	EIF1AX	X	3933.59	0.471727	0.0619965	2.76392e-14	2.79971e-11	eukaryotic translation initiation factor 1A, X-linked [Source:HGNC Symbol;Acc:HGNC:3250]
ENSG00000072501	SMC1A	X	4680.53	0.471479	0.0389755	1.0981e-33	3.01913e-30	structural maintenance of chromosomes 1A [Source:HGNC Symbol;Acc:HGNC:11111]
ENSG00000173698	ADGRG2	X	80.3076	0.455258	0.0990602	4.31155e-06	0.00145579	adhesion G protein-coupled receptor G2 [Source:HGNC Symbol;Acc:HGNC:4516]
ENSG00000130741	EIF2S3	X	4834.8	0.430142	0.0365034	4.74082e-32	1.14052e-28	eukaryotic translation initiation factor 2 subunit gamma [Source:HGNC Symbol;Acc:HGNC:3267]
ENSG00000123496	IL13RA2	X	121.898	0.425187	0.0957014	8.8777e-06	0.00262862	interleukin 13 receptor subunit alpha 2 [Source:HGNC Symbol;Acc:HGNC:5975]
ENSG00000227285	RP3-327A19.5	X	25.3245	0.402028	0.0848673	2.16762e-06	0.000787133
ENSG00000198034	RPS4X	X	13976.1	0.388042	0.0462829	5.11005e-17	6.14675e-14	ribosomal protein S4, X-linked [Source:HGNC Symbol;Acc:HGNC:10424]
ENSG00000122824	NUDT10	X	13.6025	0.363666	0.0636779	1.12305e-08	6.35713e-06	nudix hydrolase 10 [Source:HGNC Symbol;Acc:HGNC:17621]
ENSG00000102030	NAA10	X	632.511	0.362613	0.0445795	4.15045e-16	4.69879e-13	N(alpha)-acetyltransferase 10, NatA catalytic subunit [Source:HGNC Symbol;Acc:HGNC:18704]
ENSG00000224975	INE1	X	81.3486	0.347814	0.0651262	9.26344e-08	4.4571e-05	inactivation escape 1 (non-protein coding) [Source:HGNC Symbol;Acc:HGNC:6060]
ENSG00000173681	BCLAF3	X	932.586	0.346403	0.0444481	6.52197e-15	6.97343e-12	BCLAF1 and THRAP3 family member 3 [Source:HGNC Symbol;Acc:HGNC:27413]
ENSG00000072506	HSD17B10	X	875.948	0.338539	0.0453149	7.9712e-14	7.67068e-11	hydroxysteroid 17-beta dehydrogenase 10 [Source:HGNC Symbol;Acc:HGNC:4800]
ENSG00000166432	ZMAT1	X	140.147	0.334961	0.0798112	2.70569e-05	0.00619924	zinc finger matrin-type 1 [Source:HGNC Symbol;Acc:HGNC:29377]
ENSG00000225470	JPX	X	758.77	0.329246	0.0328446	1.19153e-23	2.29322e-20	JPX transcript, XIST activator (non-protein coding) [Source:HGNC Symbol;Acc:HGNC:37191]
ENSG00000147099	HDAC8	X	530.601	0.322607	0.0314964	1.27635e-24	2.72941e-21	histone deacetylase 8 [Source:HGNC Symbol;Acc:HGNC:13315]
ENSG00000196664	TLR7	X	540.859	0.313647	0.0721022	1.36113e-05	0.00354003	toll like receptor 7 [Source:HGNC Symbol;Acc:HGNC:15631]
ENSG00000188419	CHM	X	1683.82	0.311185	0.0459097	1.2168e-11	9.00714e-09	CHM, Rab escort protein 1 [Source:HGNC Symbol;Acc:HGNC:1940]
ENSG00000012174	MBTPS2	X	1250.19	0.308126	0.058718	1.54121e-07	7.23467e-05	membrane bound transcription factor peptidase, site 2 [Source:HGNC Symbol;Acc:HGNC:15455]
ENSG00000130985	UBA1	X	6475.52	0.283139	0.0387855	2.87523e-13	2.63508e-10	ubiquitin like modifier activating enzyme 1 [Source:HGNC Symbol;Acc:HGNC:12469]
ENSG00000165168	CYBB	X	5516.02	0.280945	0.0588267	1.78984e-06	0.000662448	cytochrome b-245 beta chain [Source:HGNC Symbol;Acc:HGNC:2578]
ENSG00000182287	AP1S2	X	1424.6	0.250052	0.0609774	4.11834e-05	0.00843209	adaptor related protein complex 1 sigma 2 subunit [Source:HGNC Symbol;Acc:HGNC:560]
ENSG00000186312	CA5BP1	X	225.331	0.216776	0.0405383	8.92101e-08	4.4024e-05	carbonic anhydrase 5B pseudogene 1 [Source:HGNC Symbol;Acc:HGNC:29544]
ENSG00000169249	ZRSR2	X	157.302	0.215703	0.0527574	4.34014e-05	0.00870107	zinc finger CCCH-type, RNA binding motif and serine/arginine rich 2 [Source:HGNC Symbol;Acc:HGNC:23019]
ENSG00000086712	TXLNG	X	681.728	0.19208	0.0389874	8.36243e-07	0.000342433	taxilin gamma [Source:HGNC Symbol;Acc:HGNC:18578]
ENSG00000185515	BRCC3	X	679.1	0.17886	0.0439493	4.70755e-05	0.00915166	BRCA1/BRCA2-containing complex subunit 3 [Source:HGNC Symbol;Acc:HGNC:24185]
ENSG00000001497	LAS1L	X	922.294	0.174144	0.0268818	9.28481e-11	6.16191e-08	LAS1 like, ribosome biogenesis factor [Source:HGNC Symbol;Acc:HGNC:25726]
ENSG00000102225	CDK16	X	3169.61	0.166053	0.0399355	3.21002e-05	0.00718373	cyclin dependent kinase 16 [Source:HGNC Symbol;Acc:HGNC:8749]
ENSG00000125676	THOC2	X	3777.67	0.130194	0.0309072	2.52657e-05	0.0059834	THO complex 2 [Source:HGNC Symbol;Acc:HGNC:19073]
ENSG00000047634	SCML1	X	1002.18	-0.247909	0.0608966	4.68158e-05	0.00915166	sex comb on midleg like 1 (Drosophila) [Source:HGNC Symbol;Acc:HGNC:10580]
ENSG00000067992	PDK3	X	479.869	-0.2955	0.056618	1.79713e-07	8.23514e-05	pyruvate dehydrogenase kinase 3 [Source:HGNC Symbol;Acc:HGNC:8811]
ENSG00000260822	GS1-358P8.4	X	706.147	-0.296986	0.0596072	6.28069e-07	0.000262779
ENSG00000077264	PAK3	X	1647.89	-0.308605	0.0721586	1.89629e-05	0.00473975	p21 (RAC1) activated kinase 3 [Source:HGNC Symbol;Acc:HGNC:8592]
ENSG00000223773	CD99P1	X	1098.66	-0.317529	0.0631852	5.02462e-07	0.000214897	CD99 molecule pseudogene 1 [Source:HGNC Symbol;Acc:HGNC:7083]
ENSG00000169093	ASMTL	X	548.845	-0.337362	0.0513615	5.08672e-11	3.49639e-08	acetylserotonin O-methyltransferase like [Source:HGNC Symbol;Acc:HGNC:751]
ENSG00000124333	VAMP7	X	2997.03	-0.40691	0.0566061	6.55322e-13	5.48362e-10	vesicle associated membrane protein 7 [Source:HGNC Symbol;Acc:HGNC:11486]
ENSG00000022267	FHL1	X	11410.4	-0.476397	0.0867918	4.04304e-08	2.22321e-05	four and a half LIM domains 1 [Source:HGNC Symbol;Acc:HGNC:3702]
ENSG00000260802	LINC00890	X	157.121	-0.5718	0.0936131	1.00813e-09	6.25886e-07	long intergenic non-protein coding RNA 890 [Source:HGNC Symbol;Acc:HGNC:48576]
ENSG00000165259	HDX	X	23.8494	-0.664321	0.0999303	2.97415e-11	2.12002e-08	highly divergent homeobox [Source:HGNC Symbol;Acc:HGNC:26411]
ENSG00000002586	CD99	X	3026.52	-0.673876	0.0492522	1.29798e-42	6.24525e-39	CD99 molecule (Xg blood group) [Source:HGNC Symbol;Acc:HGNC:7082]

## Sheet: Table 3
X-chromosome genes with sex-biased expression in 19 GTEx tissues and placenta
* based on ENSEMBL 75 (equivalent to GENCODE 19)
** the mean of normalized counts for all samples from DESeq2 package (read-count>10)
*** the ratio of baseMean of females over males in log2 scale (from DESeq2 package)
§ FDR: false discovery rate; in this table FDR is calculated based on the number of genes on chromosome X and genes are filtered by FDR<0.01
ǂ reported XCI: from the supplementary table 13 of Tukiainen et al. (NA: Not available from the orignal table)
Tissue	ensembl gene ID*	hgnc symbol	gene biotype	baseMean**	log2 fold change***	Standard Error of log2FC	p-value	FDR§	gene description	reported XCIǂ
Placenta	ENSG00000229807	XIST	lincRNA	16596.5	5.1803	0.090169	0	0	X inactive specific transcript (non-protein coding) [Source:HGNC Symbol;Acc:12810]	Escape
Placenta	ENSG00000270641	TSIX	lincRNA	19.5237	0.790061	0.0929446	1.89034e-17	2.69184e-15	TSIX transcript, XIST antisense RNA [Source:HGNC Symbol;Acc:12377]	NA
Placenta	ENSG00000147050	KDM6A	protein_coding	4020.4	0.775942	0.0362727	1.5894e-101	1.69748e-98	lysine (K)-specific demethylase 6A [Source:HGNC Symbol;Acc:12637]	Escape
Placenta	ENSG00000130021	HDHD1	protein_coding	1387.7	0.717233	0.0550539	8.49751e-39	3.02511e-36	haloacid dehalogenase-like hydrolase domain containing 1 [Source:HGNC Symbol;Acc:16818]	Escape
Placenta	ENSG00000235262	KDM5C-IT1	sense_intronic	22.0915	0.699227	0.0785783	5.66166e-19	8.63807e-17	KDM5C intronic transcript 1 (non-protein coding) [Source:HGNC Symbol;Acc:41384]	NA
Placenta	ENSG00000101846	STS	protein_coding	59180.6	0.637101	0.0681159	8.50419e-21	1.3973e-18	steroid sulfatase (microsomal), isozyme S [Source:HGNC Symbol;Acc:11425]	Escape
Placenta	ENSG00000126012	KDM5C	protein_coding	9065.1	0.560456	0.0347154	1.24569e-58	8.86928e-56	lysine (K)-specific demethylase 5C [Source:HGNC Symbol;Acc:11114]	Escape
Placenta	ENSG00000236120	RP11-733O18.1	lincRNA	51.6765	0.552486	0.0763029	4.46406e-13	4.3342e-11		Unknown
Placenta	ENSG00000005889	ZFX	protein_coding	5415.08	0.54865	0.040483	7.64957e-42	3.2679e-39	zinc finger protein, X-linked [Source:HGNC Symbol;Acc:12869]	Escape
Placenta	ENSG00000215301	DDX3X	protein_coding	21385	0.524617	0.0542724	4.18948e-22	8.13521e-20	DEAD (Asp-Glu-Ala-Asp) box helicase 3, X-linked [Source:HGNC Symbol;Acc:2745]	Escape
Placenta	ENSG00000252113	RNU6-523P	snRNA	13.1691	0.507093	0.0849832	2.41672e-09	1.72071e-07	RNA, U6 small nuclear 523, pseudogene [Source:HGNC Symbol;Acc:47486]	NA
Placenta	ENSG00000147113	CXorf36	protein_coding	4016.67	0.486789	0.0506892	7.73386e-22	1.37663e-19	chromosome X open reading frame 36 [Source:HGNC Symbol;Acc:25866]	Inactive
Placenta	ENSG00000173674	EIF1AX	protein_coding	3933.59	0.471727	0.0619965	2.76392e-14	3.10723e-12	eukaryotic translation initiation factor 1A, X-linked [Source:HGNC Symbol;Acc:3250]	Escape
Placenta	ENSG00000072501	SMC1A	protein_coding	4680.53	0.471479	0.0389755	1.0981e-33	3.35076e-31	structural maintenance of chromosomes 1A [Source:HGNC Symbol;Acc:11111]	Escape
Placenta	ENSG00000173698	GPR64	protein_coding	80.3076	0.455258	0.0990602	4.31155e-06	0.000200206	G protein-coupled receptor 64 [Source:HGNC Symbol;Acc:4516]	Inactive
Placenta	ENSG00000130741	EIF2S3	protein_coding	4834.8	0.430142	0.0365034	4.74082e-32	1.2658e-29	eukaryotic translation initiation factor 2, subunit 3 gamma, 52kDa [Source:HGNC Symbol;Acc:3267]	Escape
Placenta	ENSG00000123496	IL13RA2	protein_coding	121.898	0.425187	0.0957014	8.8777e-06	0.000395058	interleukin 13 receptor, alpha 2 [Source:HGNC Symbol;Acc:5975]	Unknown
Placenta	ENSG00000227285	RP3-327A19.5	antisense	25.3245	0.402028	0.0848673	2.16762e-06	0.00010289		NA
Placenta	ENSG00000198034	RPS4X	protein_coding	13976.1	0.388042	0.0462829	5.11005e-17	6.82192e-15	ribosomal protein S4, X-linked [Source:HGNC Symbol;Acc:10424]	Escape
Placenta	ENSG00000122824	NUDT10	protein_coding	13.6025	0.363666	0.0636779	1.12305e-08	7.2692e-07	nudix (nucleoside diphosphate linked moiety X)-type motif 10 [Source:HGNC Symbol;Acc:17621]	Inactive
Placenta	ENSG00000102030	NAA10	protein_coding	632.511	0.362613	0.0445795	4.15045e-16	5.21491e-14	N(alpha)-acetyltransferase 10, NatA catalytic subunit [Source:HGNC Symbol;Acc:18704]	Variable
Placenta	ENSG00000242021	RP11-268G12.3	lincRNA	39.2027	0.359264	0.0962615	0.000189838	0.00614384		NA
Placenta	ENSG00000224975	INE1	sense_intronic	81.3486	0.347814	0.0651262	9.26344e-08	5.49631e-06	inactivation escape 1 (non-protein coding) [Source:HGNC Symbol;Acc:6060]	NA
Placenta	ENSG00000228933	RP11-268G12.1	lincRNA	89.21	0.347653	0.0961006	0.000297353	0.00882146		NA
Placenta	ENSG00000173681	CXorf23	protein_coding	932.586	0.346403	0.0444481	6.52197e-15	7.7394e-13	chromosome X open reading frame 23 [Source:HGNC Symbol;Acc:27413]	Inactive
Placenta	ENSG00000072506	HSD17B10	protein_coding	875.948	0.338539	0.0453149	7.9712e-14	8.51324e-12	hydroxysteroid (17-beta) dehydrogenase 10 [Source:HGNC Symbol;Acc:4800]	Inactive
Placenta	ENSG00000166432	ZMAT1	protein_coding	140.147	0.334961	0.0798112	2.70569e-05	0.00109044	zinc finger, matrin-type 1 [Source:HGNC Symbol;Acc:29377]	Variable
Placenta	ENSG00000183943	PRKX	protein_coding	837.227	0.333397	0.089286	0.000188434	0.00614384	protein kinase, X-linked [Source:HGNC Symbol;Acc:9441]	Escape
Placenta	ENSG00000225470	JPX	lincRNA	758.77	0.329246	0.0328446	1.19153e-23	2.54511e-21	JPX transcript, XIST activator (non-protein coding) [Source:HGNC Symbol;Acc:37191]	Escape
Placenta	ENSG00000147099	HDAC8	protein_coding	530.601	0.322607	0.0314964	1.27635e-24	3.02921e-22	histone deacetylase 8 [Source:HGNC Symbol;Acc:13315]	Inactive
Placenta	ENSG00000196664	TLR7	protein_coding	540.859	0.313647	0.0721022	1.36113e-05	0.000581473	toll-like receptor 7 [Source:HGNC Symbol;Acc:15631]	Inactive
Placenta	ENSG00000226958	CTD-2328D6.1	pseudogene	50040.9	0.312434	0.0808485	0.000111344	0.00383597		NA
Placenta	ENSG00000188419	CHM	protein_coding	1683.82	0.311185	0.0459097	1.2168e-11	1.08295e-09	choroideremia (Rab escort protein 1) [Source:HGNC Symbol;Acc:1940]	Inactive
Placenta	ENSG00000012174	MBTPS2	protein_coding	1250.19	0.308126	0.058718	1.54121e-07	8.89737e-06	membrane-bound transcription factor peptidase, site 2 [Source:HGNC Symbol;Acc:15455]	Inactive
Placenta	ENSG00000130985	UBA1	protein_coding	6475.52	0.283139	0.0387855	2.87523e-13	2.92452e-11	ubiquitin-like modifier activating enzyme 1 [Source:HGNC Symbol;Acc:12469]	Escape
Placenta	ENSG00000165168	CYBB	protein_coding	5516.02	0.280945	0.0588267	1.78984e-06	8.89093e-05	cytochrome b-245, beta polypeptide [Source:HGNC Symbol;Acc:2578]	Inactive
Placenta	ENSG00000102172	SMS	protein_coding	7555.18	0.256744	0.0647412	7.31795e-05	0.00264935	spermine synthase [Source:HGNC Symbol;Acc:11123]	Inactive
Placenta	ENSG00000182287	AP1S2	protein_coding	1424.6	0.250052	0.0609774	4.11834e-05	0.00159941	adaptor-related protein complex 1, sigma 2 subunit [Source:HGNC Symbol;Acc:560]	Escape
Placenta	ENSG00000186312	CA5BP1	pseudogene	225.331	0.216776	0.0405383	8.92101e-08	5.44436e-06	carbonic anhydrase VB pseudogene 1 [Source:HGNC Symbol;Acc:29544]	NA
Placenta	ENSG00000169249	ZRSR2	protein_coding	157.302	0.215703	0.0527574	4.34014e-05	0.00165545	zinc finger (CCCH type), RNA-binding motif and serine/arginine rich 2 [Source:HGNC Symbol;Acc:23019]	Escape
Placenta	ENSG00000205664	RP11-706O15.1	protein_coding	141.246	0.21473	0.0598451	0.000333089	0.00974627	HCG1981372, isoform CRA_c; Uncharacterized protein [Source:UniProtKB/TrEMBL;Acc:B1B108]	Escape
Placenta	ENSG00000147065	MSN	protein_coding	8105.83	0.206595	0.0522675	7.72931e-05	0.00275163	moesin [Source:HGNC Symbol;Acc:7373]	Inactive
Placenta	ENSG00000086712	TXLNG	protein_coding	681.728	0.19208	0.0389874	8.36243e-07	4.35662e-05	taxilin gamma [Source:HGNC Symbol;Acc:18578]	Escape
Placenta	ENSG00000185515	BRCC3	protein_coding	679.1	0.17886	0.0439493	4.70755e-05	0.00173368	BRCA1/BRCA2-containing complex, subunit 3 [Source:HGNC Symbol;Acc:24185]	Inactive
Placenta	ENSG00000001497	LAS1L	protein_coding	922.294	0.174144	0.0268818	9.28481e-11	7.34532e-09	LAS1-like (S. cerevisiae) [Source:HGNC Symbol;Acc:25726]	Inactive
Placenta	ENSG00000102225	CDK16	protein_coding	3169.61	0.166053	0.0399355	3.21002e-05	0.00126974	cyclin-dependent kinase 16 [Source:HGNC Symbol;Acc:8749]	Escape
Placenta	ENSG00000102309	PIN4	protein_coding	397.524	0.163819	0.0440355	0.000199096	0.00634729	protein (peptidylprolyl cis/trans isomerase) NIMA-interacting, 4 (parvulin) [Source:HGNC Symbol;Acc:8992]	Inactive
Placenta	ENSG00000047634	SCML1	protein_coding	1002.18	-0.247909	0.0608966	4.68158e-05	0.00173368	sex comb on midleg-like 1 (Drosophila) [Source:HGNC Symbol;Acc:10580]	Inactive
Placenta	ENSG00000067992	PDK3	protein_coding	479.869	-0.2955	0.056618	1.79713e-07	1.01018e-05	pyruvate dehydrogenase kinase, isozyme 3 [Source:HGNC Symbol;Acc:8811]	Inactive
Placenta	ENSG00000260822	GS1-358P8.4	sense_overlapping	706.147	-0.296986	0.0596072	6.28069e-07	3.35389e-05		NA
Placenta	ENSG00000198960	ARMCX6	protein_coding	791.591	-0.306683	0.0832921	0.000231394	0.00716981	armadillo repeat containing, X-linked 6 [Source:HGNC Symbol;Acc:26094]	Inactive
Placenta	ENSG00000077264	PAK3	protein_coding	1647.89	-0.308605	0.0721586	1.89629e-05	0.000794213	p21 protein (Cdc42/Rac)-activated kinase 3 [Source:HGNC Symbol;Acc:8592]	Inactive
Placenta	ENSG00000223773	CD99P1	pseudogene	1098.66	-0.317529	0.0631852	5.02462e-07	2.75195e-05	CD99 molecule pseudogene 1 [Source:HGNC Symbol;Acc:7083]	NA
Placenta	ENSG00000169093	ASMTL	protein_coding	548.845	-0.337362	0.0513615	5.08672e-11	4.17893e-09	acetylserotonin O-methyltransferase-like [Source:HGNC Symbol;Acc:751]	Escape
Placenta	ENSG00000050030	KIAA2022	protein_coding	165.554	-0.359421	0.0960164	0.000181601	0.00606093	KIAA2022 [Source:HGNC Symbol;Acc:29433]	Inactive
Placenta	ENSG00000124333	VAMP7	protein_coding	2997.03	-0.40691	0.0566061	6.55322e-13	6.08595e-11	vesicle-associated membrane protein 7 [Source:HGNC Symbol;Acc:11486]	Inactive
Placenta	ENSG00000022267	FHL1	protein_coding	11410.4	-0.476397	0.0867918	4.04304e-08	2.53998e-06	four and a half LIM domains 1 [Source:HGNC Symbol;Acc:3702]	Inactive
Placenta	ENSG00000260802	LINC00890	lincRNA	157.121	-0.5718	0.0936131	1.00813e-09	7.4254e-08	long intergenic non-protein coding RNA 890 [Source:HGNC Symbol;Acc:48576]	Unknown
Placenta	ENSG00000165259	HDX	protein_coding	23.8494	-0.664321	0.0999303	2.97415e-11	2.54111e-09	highly divergent homeobox [Source:HGNC Symbol;Acc:26411]	Inactive
Placenta	ENSG00000002586	CD99	protein_coding	3026.52	-0.673876	0.0492522	1.29798e-42	6.93123e-40	CD99 molecule [Source:HGNC Symbol;Acc:7082]	Escape
Adipose_Tissue	ENSG00000229807	XIST	lincRNA	4444.52	8.68085	0.0981251	0	0	X inactive specific transcript (non-protein coding) [Source:HGNC Symbol;Acc:12810]	Escape
Adipose_Tissue	ENSG00000270641	TSIX	lincRNA	11.6639	4.9059	0.145729	1.9062e-248	1.70701e-245	TSIX transcript, XIST antisense RNA [Source:HGNC Symbol;Acc:12377]	NA
Adipose_Tissue	ENSG00000260802	LINC00890	lincRNA	12.0825	1.23188	0.16731	1.80015e-13	2.48005e-11	long intergenic non-protein coding RNA 890 [Source:HGNC Symbol;Acc:48576]	Unknown
Adipose_Tissue	ENSG00000056998	GYG2	protein_coding	8566.96	0.91645	0.143901	1.90728e-10	2.00938e-08	glycogenin 2 [Source:HGNC Symbol;Acc:4700]	Escape
Adipose_Tissue	ENSG00000184368	MAP7D2	protein_coding	20.1239	0.744717	0.113146	4.64415e-11	5.19855e-09	MAP7 domain containing 2 [Source:HGNC Symbol;Acc:25899]	Inactive
Adipose_Tissue	ENSG00000171388	APLN	protein_coding	326.002	0.641975	0.15431	3.17839e-05	0.00162643	apelin [Source:HGNC Symbol;Acc:16665]	Inactive
Adipose_Tissue	ENSG00000196433	ASMT	protein_coding	10.475	0.628845	0.12082	1.94198e-07	1.22413e-05	acetylserotonin O-methyltransferase [Source:HGNC Symbol;Acc:750]	Escape
Adipose_Tissue	ENSG00000147050	KDM6A	protein_coding	1587.61	0.620357	0.037194	1.86446e-62	1.11308e-59	lysine (K)-specific demethylase 6A [Source:HGNC Symbol;Acc:12637]	Escape
Adipose_Tissue	ENSG00000130021	HDHD1	protein_coding	516.239	0.531551	0.0458399	4.32726e-31	1.29169e-28	haloacid dehalogenase-like hydrolase domain containing 1 [Source:HGNC Symbol;Acc:16818]	Escape
Adipose_Tissue	ENSG00000228906	RP13-216E22.4	lincRNA	10.439	0.524257	0.100799	1.98212e-07	1.22413e-05		Unknown
Adipose_Tissue	ENSG00000124343	XG	protein_coding	205.866	0.519253	0.114634	5.90782e-06	0.000320634	Xg blood group [Source:HGNC Symbol;Acc:12806]	Escape
Adipose_Tissue	ENSG00000005889	ZFX	protein_coding	2195.55	0.514273	0.0337464	1.93723e-52	8.67395e-50	zinc finger protein, X-linked [Source:HGNC Symbol;Acc:12869]	Escape
Adipose_Tissue	ENSG00000173674	EIF1AX	protein_coding	4315.95	0.501555	0.0523759	1.00823e-21	2.00637e-19	eukaryotic translation initiation factor 1A, X-linked [Source:HGNC Symbol;Acc:3250]	Escape
Adipose_Tissue	ENSG00000006757	PNPLA4	protein_coding	567.577	0.485664	0.0611822	2.0548e-15	3.06678e-13	patatin-like phospholipase domain containing 4 [Source:HGNC Symbol;Acc:24887]	Escape
Adipose_Tissue	ENSG00000225470	JPX	lincRNA	671.877	0.483818	0.0443283	9.83501e-28	2.51636e-25	JPX transcript, XIST activator (non-protein coding) [Source:HGNC Symbol;Acc:37191]	Escape
Adipose_Tissue	ENSG00000126012	KDM5C	protein_coding	5622.59	0.477271	0.0343472	6.74768e-44	2.41702e-41	lysine (K)-specific demethylase 5C [Source:HGNC Symbol;Acc:11114]	Escape
Adipose_Tissue	ENSG00000198034	RPS4X	protein_coding	52395.3	0.4758	0.0451058	5.15935e-26	1.15505e-23	ribosomal protein S4, X-linked [Source:HGNC Symbol;Acc:10424]	Escape
Adipose_Tissue	ENSG00000017483	SLC38A5	protein_coding	398.309	0.462337	0.122198	0.000154641	0.00659435	solute carrier family 38, member 5 [Source:HGNC Symbol;Acc:18070]	Inactive
Adipose_Tissue	ENSG00000006756	ARSD	protein_coding	1195.87	0.440735	0.0750258	4.24253e-09	3.4538e-07	arylsulfatase D [Source:HGNC Symbol;Acc:717]	Escape
Adipose_Tissue	ENSG00000270223	RP13-36G14.4	sense_intronic	63.5791	0.432351	0.0802769	7.21453e-08	4.9697e-06		NA
Adipose_Tissue	ENSG00000215301	DDX3X	protein_coding	25045.3	0.378923	0.0702478	6.88714e-08	4.93395e-06	DEAD (Asp-Glu-Ala-Asp) box helicase 3, X-linked [Source:HGNC Symbol;Acc:2745]	Escape
Adipose_Tissue	ENSG00000101846	STS	protein_coding	1758.13	0.378516	0.0618952	9.62963e-10	8.62333e-08	steroid sulfatase (microsomal), isozyme S [Source:HGNC Symbol;Acc:11425]	Escape
Adipose_Tissue	ENSG00000160211	G6PD	protein_coding	3299.91	0.37796	0.0965589	9.06701e-05	0.00396074	glucose-6-phosphate dehydrogenase [Source:HGNC Symbol;Acc:4057]	Inactive
Adipose_Tissue	ENSG00000169083	AR	protein_coding	1511.68	0.363615	0.0987296	0.000230562	0.0089769	androgen receptor [Source:HGNC Symbol;Acc:644]	Inactive
Adipose_Tissue	ENSG00000072501	SMC1A	protein_coding	3675.84	0.328489	0.0469402	2.59594e-12	3.32096e-10	structural maintenance of chromosomes 1A [Source:HGNC Symbol;Acc:11111]	Escape
Adipose_Tissue	ENSG00000169249	ZRSR2	protein_coding	741.306	0.308019	0.0518116	2.76482e-09	2.358e-07	zinc finger (CCCH type), RNA-binding motif and serine/arginine rich 2 [Source:HGNC Symbol;Acc:23019]	Escape
Adipose_Tissue	ENSG00000169895	SYAP1	protein_coding	2580.03	0.288011	0.0629414	4.74261e-06	0.000265438	synapse associated protein 1 [Source:HGNC Symbol;Acc:16273]	Escape
Adipose_Tissue	ENSG00000130741	EIF2S3	protein_coding	6257.63	0.287442	0.0322596	5.09086e-19	8.28885e-17	eukaryotic translation initiation factor 2, subunit 3 gamma, 52kDa [Source:HGNC Symbol;Acc:3267]	Escape
Adipose_Tissue	ENSG00000086712	TXLNG	protein_coding	2115.58	0.27401	0.0698716	8.79545e-05	0.00393816	taxilin gamma [Source:HGNC Symbol;Acc:18578]	Escape
Adipose_Tissue	ENSG00000130985	UBA1	protein_coding	12901	0.22484	0.0359533	4.00906e-10	3.77907e-08	ubiquitin-like modifier activating enzyme 1 [Source:HGNC Symbol;Acc:12469]	Escape
Adipose_Tissue	ENSG00000186312	CA5BP1	pseudogene	484.015	0.221512	0.0561607	8.00496e-05	0.00367612	carbonic anhydrase VB pseudogene 1 [Source:HGNC Symbol;Acc:29544]	NA
Adipose_Tissue	ENSG00000180879	SSR4	protein_coding	4842.48	0.201428	0.054482	0.000218035	0.008875	signal sequence receptor, delta [Source:HGNC Symbol;Acc:11326]	Inactive
Adipose_Tissue	ENSG00000197976	AKAP17A	protein_coding	4962.04	-0.186549	0.050629	0.000229035	0.0089769	A kinase (PRKA) anchor protein 17A [Source:HGNC Symbol;Acc:18783]	Escape
Adipose_Tissue	ENSG00000214717	ZBED1	protein_coding	2617.68	-0.204094	0.0377487	6.42165e-08	4.79215e-06	zinc finger, BED-type containing 1 [Source:HGNC Symbol;Acc:447]	Escape
Adipose_Tissue	ENSG00000223773	CD99P1	pseudogene	314.812	-0.288674	0.0703377	4.05865e-05	0.00196772	CD99 molecule pseudogene 1 [Source:HGNC Symbol;Acc:7083]	NA
Adipose_Tissue	ENSG00000002586	CD99	protein_coding	16348.9	-0.289147	0.0437783	3.98063e-11	4.75287e-09	CD99 molecule [Source:HGNC Symbol;Acc:7082]	Escape
Adipose_Tissue	ENSG00000167393	PPP2R3B	protein_coding	509.583	-0.363636	0.0713326	3.43716e-07	2.05198e-05	protein phosphatase 2, regulatory subunit B'', beta [Source:HGNC Symbol;Acc:13417]	Escape
Adipose_Tissue	ENSG00000102001	CACNA1F	protein_coding	56.204	-0.461708	0.114543	5.55672e-05	0.00261897	calcium channel, voltage-dependent, L type, alpha 1F subunit [Source:HGNC Symbol;Acc:1393]	Inactive
Adipose_Tissue	ENSG00000185291	IL3RA	protein_coding	1755.46	-0.505422	0.0908174	2.61767e-08	2.03837e-06	interleukin 3 receptor, alpha (low affinity) [Source:HGNC Symbol;Acc:6012]	Escape
Adipose_Tissue	ENSG00000182162	P2RY8	protein_coding	559.816	-0.507265	0.107233	2.23992e-06	0.00012941	purinergic receptor P2Y, G-protein coupled, 8 [Source:HGNC Symbol;Acc:15524]	Escape
Adrenal_Gland	ENSG00000229807	XIST	lincRNA	5433.57	7.50833	0.114318	0	0	X inactive specific transcript (non-protein coding) [Source:HGNC Symbol;Acc:12810]	Escape
Adrenal_Gland	ENSG00000006757	PNPLA4	protein_coding	1411.76	0.736203	0.0582489	1.28825e-36	2.7327e-34	patatin-like phospholipase domain containing 4 [Source:HGNC Symbol;Acc:24887]	Escape
Adrenal_Gland	ENSG00000130021	HDHD1	protein_coding	613.386	0.657677	0.0461951	5.40311e-46	1.30987e-43	haloacid dehalogenase-like hydrolase domain containing 1 [Source:HGNC Symbol;Acc:16818]	Escape
Adrenal_Gland	ENSG00000147050	KDM6A	protein_coding	1691.51	0.637888	0.0371119	3.25176e-66	1.83941e-63	lysine (K)-specific demethylase 6A [Source:HGNC Symbol;Acc:12637]	Escape
Adrenal_Gland	ENSG00000005889	ZFX	protein_coding	1568.65	0.578532	0.038051	3.32044e-52	1.12696e-49	zinc finger protein, X-linked [Source:HGNC Symbol;Acc:12869]	Escape
Adrenal_Gland	ENSG00000215301	DDX3X	protein_coding	16348.6	0.54457	0.0440841	4.69362e-35	8.85007e-33	DEAD (Asp-Glu-Ala-Asp) box helicase 3, X-linked [Source:HGNC Symbol;Acc:2745]	Escape
Adrenal_Gland	ENSG00000126012	KDM5C	protein_coding	7631.79	0.519416	0.0353446	6.8627e-49	1.941e-46	lysine (K)-specific demethylase 5C [Source:HGNC Symbol;Acc:11114]	Escape
Adrenal_Gland	ENSG00000134595	SOX3	protein_coding	16.2025	0.501684	0.120643	3.20461e-05	0.00175427	SRY (sex determining region Y)-box 3 [Source:HGNC Symbol;Acc:11199]	Unknown
Adrenal_Gland	ENSG00000101846	STS	protein_coding	630.634	0.500638	0.0728441	6.29838e-12	6.68022e-10	steroid sulfatase (microsomal), isozyme S [Source:HGNC Symbol;Acc:11425]	Escape
Adrenal_Gland	ENSG00000228906	RP13-216E22.4	lincRNA	11.0566	0.46114	0.118333	9.74012e-05	0.00516531		Unknown
Adrenal_Gland	ENSG00000173674	EIF1AX	protein_coding	2906.56	0.457813	0.0401476	4.02912e-30	6.83742e-28	eukaryotic translation initiation factor 1A, X-linked [Source:HGNC Symbol;Acc:3250]	Escape
Adrenal_Gland	ENSG00000169249	ZRSR2	protein_coding	624.095	0.449746	0.0582353	1.13697e-14	1.37817e-12	zinc finger (CCCH type), RNA-binding motif and serine/arginine rich 2 [Source:HGNC Symbol;Acc:23019]	Escape
Adrenal_Gland	ENSG00000225470	JPX	lincRNA	787.686	0.424418	0.0517971	2.52972e-16	3.57745e-14	JPX transcript, XIST activator (non-protein coding) [Source:HGNC Symbol;Acc:37191]	Escape
Adrenal_Gland	ENSG00000169895	SYAP1	protein_coding	4984.69	0.414318	0.0621334	2.58949e-11	2.58492e-09	synapse associated protein 1 [Source:HGNC Symbol;Acc:16273]	Escape
Adrenal_Gland	ENSG00000198034	RPS4X	protein_coding	33554.1	0.411309	0.0532119	1.07854e-14	1.37817e-12	ribosomal protein S4, X-linked [Source:HGNC Symbol;Acc:10424]	Escape
Adrenal_Gland	ENSG00000270223	RP13-36G14.4	sense_intronic	75.6704	0.388692	0.082006	2.13927e-06	0.000145214		NA
Adrenal_Gland	ENSG00000072501	SMC1A	protein_coding	3460.02	0.359213	0.0414976	4.87615e-18	7.52257e-16	structural maintenance of chromosomes 1A [Source:HGNC Symbol;Acc:11111]	Escape
Adrenal_Gland	ENSG00000224975	INE1	sense_intronic	107.534	0.280783	0.0647822	1.4625e-05	0.000886381	inactivation escape 1 (non-protein coding) [Source:HGNC Symbol;Acc:6060]	NA
Adrenal_Gland	ENSG00000124486	USP9X	protein_coding	8627.94	0.268488	0.0511496	1.52869e-07	1.17917e-05	ubiquitin specific peptidase 9, X-linked [Source:HGNC Symbol;Acc:12632]	Escape
Adrenal_Gland	ENSG00000130741	EIF2S3	protein_coding	6297.88	0.234141	0.0409316	1.06338e-08	9.02279e-07	eukaryotic translation initiation factor 2, subunit 3 gamma, 52kDa [Source:HGNC Symbol;Acc:3267]	Escape
Adrenal_Gland	ENSG00000086712	TXLNG	protein_coding	2271.62	0.220845	0.0470854	2.72797e-06	0.000178053	taxilin gamma [Source:HGNC Symbol;Acc:18578]	Escape
Adrenal_Gland	ENSG00000196459	TRAPPC2	protein_coding	556.941	0.203813	0.043926	3.4855e-06	0.00021907	trafficking protein particle complex 2 [Source:HGNC Symbol;Acc:23068]	Escape
Adrenal_Gland	ENSG00000046647	GEMIN8	protein_coding	802.042	0.199026	0.0366787	5.75706e-08	4.65225e-06	gem (nuclear organelle) associated protein 8 [Source:HGNC Symbol;Acc:26044]	Escape
Adrenal_Gland	ENSG00000130985	UBA1	protein_coding	22222.1	0.186319	0.0364569	3.21029e-07	2.36864e-05	ubiquitin-like modifier activating enzyme 1 [Source:HGNC Symbol;Acc:12469]	Escape
Adrenal_Gland	ENSG00000196998	WDR45	protein_coding	5321.07	-0.187456	0.0492212	0.000139851	0.00719172	WD repeat domain 45 [Source:HGNC Symbol;Acc:28912]	Inactive
Adrenal_Gland	ENSG00000185291	IL3RA	protein_coding	175.015	-0.348797	0.0828776	2.56975e-05	0.00145362	interleukin 3 receptor, alpha (low affinity) [Source:HGNC Symbol;Acc:6012]	Escape
Adrenal_Gland	ENSG00000182378	PLCXD1	protein_coding	551.685	-0.453187	0.0889688	3.51003e-07	2.48188e-05	phosphatidylinositol-specific phospholipase C, X domain containing 1 [Source:HGNC Symbol;Acc:23148]	Escape
Adrenal_Gland	ENSG00000223773	CD99P1	pseudogene	109.601	-0.473172	0.0735565	1.25303e-10	1.18132e-08	CD99 molecule pseudogene 1 [Source:HGNC Symbol;Acc:7083]	NA
Adrenal_Gland	ENSG00000126895	AVPR2	protein_coding	20.5239	-0.510609	0.119973	2.08071e-05	0.00121757	arginine vasopressin receptor 2 [Source:HGNC Symbol;Acc:897]	Variable
Adrenal_Gland	ENSG00000182162	P2RY8	protein_coding	757.107	-0.532709	0.0768448	4.14112e-12	4.68499e-10	purinergic receptor P2Y, G-protein coupled, 8 [Source:HGNC Symbol;Acc:15524]	Escape
Adrenal_Gland	ENSG00000002586	CD99	protein_coding	6885.08	-0.787022	0.0460331	1.56563e-65	6.64217e-63	CD99 molecule [Source:HGNC Symbol;Acc:7082]	Escape
Blood	ENSG00000229807	XIST	lincRNA	417.453	5.16222	0.134539	0	0	X inactive specific transcript (non-protein coding) [Source:HGNC Symbol;Acc:12810]	Escape
Blood	ENSG00000184368	MAP7D2	protein_coding	11.4209	1.86103	0.11534	1.44337e-58	8.20795e-56	MAP7 domain containing 2 [Source:HGNC Symbol;Acc:25899]	Inactive
Blood	ENSG00000089472	HEPH	protein_coding	23.0002	1.77878	0.123104	2.52806e-47	8.62574e-45	hephaestin [Source:HGNC Symbol;Acc:4866]	Inactive
Blood	ENSG00000147050	KDM6A	protein_coding	1444.93	0.709891	0.0655363	2.42709e-27	6.90103e-25	lysine (K)-specific demethylase 6A [Source:HGNC Symbol;Acc:12637]	Escape
Blood	ENSG00000186871	ERCC6L	protein_coding	16.3181	0.64945	0.119644	5.69277e-08	5.71286e-06	excision repair cross-complementing rodent repair deficiency, complementation group 6-like [Source:HGNC Symbol;Acc:20794]	Inactive
Blood	ENSG00000173674	EIF1AX	protein_coding	482.013	0.639303	0.0734346	3.15471e-18	5.38193e-16	eukaryotic translation initiation factor 1A, X-linked [Source:HGNC Symbol;Acc:3250]	Escape
Blood	ENSG00000005889	ZFX	protein_coding	718.862	0.632328	0.0693924	8.06088e-20	1.96455e-17	zinc finger protein, X-linked [Source:HGNC Symbol;Acc:12869]	Escape
Blood	ENSG00000183690	EFHC2	protein_coding	110.294	0.60751	0.133577	5.41559e-06	0.000355346	EF-hand domain (C-terminal) containing 2 [Source:HGNC Symbol;Acc:26233]	Variable
Blood	ENSG00000130021	HDHD1	protein_coding	359.803	0.600109	0.113432	1.22017e-07	1.0408e-05	haloacid dehalogenase-like hydrolase domain containing 1 [Source:HGNC Symbol;Acc:16818]	Escape
Blood	ENSG00000205664	RP11-706O15.1	protein_coding	136.852	0.545364	0.0951249	9.8593e-09	1.05125e-06	HCG1981372, isoform CRA_c; Uncharacterized protein [Source:UniProtKB/TrEMBL;Acc:B1B108]	Escape
Blood	ENSG00000177324	BEND2	protein_coding	55.9429	0.509163	0.128721	7.63565e-05	0.00361845	BEN domain containing 2 [Source:HGNC Symbol;Acc:28509]	Variable
Blood	ENSG00000006756	ARSD	protein_coding	586.202	0.47156	0.0805908	4.87776e-09	5.54764e-07	arylsulfatase D [Source:HGNC Symbol;Acc:717]	Escape
Blood	ENSG00000196433	ASMT	protein_coding	11.6979	0.461243	0.114402	5.53591e-05	0.00269836	acetylserotonin O-methyltransferase [Source:HGNC Symbol;Acc:750]	Escape
Blood	ENSG00000221930	FAM45B	pseudogene	317.62	0.431351	0.112422	0.000124603	0.0057452	family with sequence similarity 45, member B (pseudogene) [Source:HGNC Symbol;Acc:30886]	NA
Blood	ENSG00000086712	TXLNG	protein_coding	249.936	0.406025	0.0776912	1.7309e-07	1.28388e-05	taxilin gamma [Source:HGNC Symbol;Acc:18578]	Escape
Blood	ENSG00000215301	DDX3X	protein_coding	9363.5	0.405288	0.076766	1.29514e-07	1.05215e-05	DEAD (Asp-Glu-Ala-Asp) box helicase 3, X-linked [Source:HGNC Symbol;Acc:2745]	Escape
Blood	ENSG00000225470	JPX	lincRNA	186.656	0.404843	0.0593598	9.09433e-12	1.29291e-09	JPX transcript, XIST activator (non-protein coding) [Source:HGNC Symbol;Acc:37191]	Escape
Blood	ENSG00000072501	SMC1A	protein_coding	1693.35	0.39892	0.0442221	1.86678e-19	3.9809e-17	structural maintenance of chromosomes 1A [Source:HGNC Symbol;Acc:11111]	Escape
Blood	ENSG00000158423	RIBC1	protein_coding	13.7031	0.361805	0.095432	0.000149902	0.0067298	RIB43A domain with coiled-coils 1 [Source:HGNC Symbol;Acc:26537]	Escape
Blood	ENSG00000006757	PNPLA4	protein_coding	109.619	0.340492	0.0650112	1.62819e-07	1.26259e-05	patatin-like phospholipase domain containing 4 [Source:HGNC Symbol;Acc:24887]	Escape
Blood	ENSG00000169249	ZRSR2	protein_coding	835.875	0.296415	0.0640129	3.64696e-06	0.000248869	zinc finger (CCCH type), RNA-binding motif and serine/arginine rich 2 [Source:HGNC Symbol;Acc:23019]	Escape
Blood	ENSG00000130741	EIF2S3	protein_coding	4003.85	0.289424	0.0337389	9.62455e-18	1.49268e-15	eukaryotic translation initiation factor 2, subunit 3 gamma, 52kDa [Source:HGNC Symbol;Acc:3267]	Escape
Blood	ENSG00000185753	CXorf38	protein_coding	765.943	0.271304	0.0506924	8.7004e-08	7.81204e-06	chromosome X open reading frame 38 [Source:HGNC Symbol;Acc:28589]	Escape
Blood	ENSG00000126012	KDM5C	protein_coding	5395.82	0.269148	0.0542911	7.14068e-07	5.07584e-05	lysine (K)-specific demethylase 5C [Source:HGNC Symbol;Acc:11114]	Escape
Blood	ENSG00000169239	CA5B	protein_coding	345.116	0.252705	0.0592449	1.99514e-05	0.00109797	carbonic anhydrase VB, mitochondrial [Source:HGNC Symbol;Acc:1378]	Escape
Blood	ENSG00000069509	FUNDC1	protein_coding	112.153	0.244698	0.0543875	6.82212e-06	0.000431057	FUN14 domain containing 1 [Source:HGNC Symbol;Acc:28746]	Escape
Blood	ENSG00000196459	TRAPPC2	protein_coding	414.035	0.185328	0.0449545	3.74651e-05	0.00187987	trafficking protein particle complex 2 [Source:HGNC Symbol;Acc:23068]	Escape
Blood	ENSG00000178605	GTPBP6	protein_coding	858.948	-0.237982	0.0649028	0.000245656	0.00997833	GTP binding protein 6 (putative) [Source:HGNC Symbol;Acc:30189]	Escape
Blood	ENSG00000147123	NDUFB11	protein_coding	1804.6	-0.263382	0.0717794	0.000243189	0.00997833	NADH dehydrogenase (ubiquinone) 1 beta subcomplex, 11, 17.3kDa [Source:HGNC Symbol;Acc:20372]	Inactive
Blood	ENSG00000234825	XRCC6P2	pseudogene	56.8552	-0.267888	0.0728794	0.000237133	0.00997833	X-ray repair complementing defective repair in Chinese hamster cells 6 pseudogene 2 [Source:HGNC Symbol;Acc:45184]	NA
Blood	ENSG00000102103	PQBP1	protein_coding	1536.79	-0.273746	0.0648392	2.42231e-05	0.00125226	polyglutamine binding protein 1 [Source:HGNC Symbol;Acc:9330]	Variable
Blood	ENSG00000002586	CD99	protein_coding	6949.8	-0.335526	0.0777829	1.60601e-05	0.000929582	CD99 molecule [Source:HGNC Symbol;Acc:7082]	Escape
Blood	ENSG00000124334	IL9R	protein_coding	16.439	-0.569886	0.134234	2.18127e-05	0.00116289	interleukin 9 receptor [Source:HGNC Symbol;Acc:6030]	Variable
Blood	ENSG00000204466	DGKK	processed_transcript	73.4828	-0.716124	0.166165	1.63467e-05	0.000929582	diacylglycerol kinase, kappa [Source:HGNC Symbol;Acc:32395]	NA
Blood_Vessel	ENSG00000229807	XIST	lincRNA	6281.88	6.63428	0.117147	0	0	X inactive specific transcript (non-protein coding) [Source:HGNC Symbol;Acc:12810]	Escape
Blood_Vessel	ENSG00000270641	TSIX	lincRNA	12.3253	3.65986	0.121784	2.05703e-198	1.85132e-195	TSIX transcript, XIST antisense RNA [Source:HGNC Symbol;Acc:12377]	NA
Blood_Vessel	ENSG00000184368	MAP7D2	protein_coding	13.2175	1.03671	0.0934255	1.3025e-28	1.67464e-26	MAP7 domain containing 2 [Source:HGNC Symbol;Acc:25899]	Inactive
Blood_Vessel	ENSG00000005889	ZFX	protein_coding	1830.11	0.669099	0.0334993	9.36518e-89	4.21433e-86	zinc finger protein, X-linked [Source:HGNC Symbol;Acc:12869]	Escape
Blood_Vessel	ENSG00000130021	HDHD1	protein_coding	369.112	0.660338	0.0559855	4.15165e-32	6.7936e-30	haloacid dehalogenase-like hydrolase domain containing 1 [Source:HGNC Symbol;Acc:16818]	Escape
Blood_Vessel	ENSG00000147050	KDM6A	protein_coding	1425.76	0.64024	0.0290697	1.68494e-107	1.01096e-104	lysine (K)-specific demethylase 6A [Source:HGNC Symbol;Acc:12637]	Escape
Blood_Vessel	ENSG00000101846	STS	protein_coding	1712.13	0.624385	0.0419699	4.65051e-50	1.39515e-47	steroid sulfatase (microsomal), isozyme S [Source:HGNC Symbol;Acc:11425]	Escape
Blood_Vessel	ENSG00000225470	JPX	lincRNA	527.438	0.588001	0.0326983	2.66594e-72	9.59739e-70	JPX transcript, XIST activator (non-protein coding) [Source:HGNC Symbol;Acc:37191]	Escape
Blood_Vessel	ENSG00000270223	RP13-36G14.4	sense_intronic	64.5924	0.539626	0.0611261	1.0649e-18	1.00885e-16		NA
Blood_Vessel	ENSG00000006756	ARSD	protein_coding	1035.97	0.52121	0.0441615	3.7952e-32	6.7936e-30	arylsulfatase D [Source:HGNC Symbol;Acc:717]	Escape
Blood_Vessel	ENSG00000173674	EIF1AX	protein_coding	3828.54	0.510744	0.0361059	1.9847e-45	5.10351e-43	eukaryotic translation initiation factor 1A, X-linked [Source:HGNC Symbol;Acc:3250]	Escape
Blood_Vessel	ENSG00000215301	DDX3X	protein_coding	16453.3	0.498297	0.0438578	6.49162e-30	9.73743e-28	DEAD (Asp-Glu-Ala-Asp) box helicase 3, X-linked [Source:HGNC Symbol;Acc:2745]	Escape
Blood_Vessel	ENSG00000169249	ZRSR2	protein_coding	1292.91	0.492515	0.0403503	2.88845e-34	6.49901e-32	zinc finger (CCCH type), RNA-binding motif and serine/arginine rich 2 [Source:HGNC Symbol;Acc:23019]	Escape
Blood_Vessel	ENSG00000198034	RPS4X	protein_coding	44104.6	0.487727	0.0436903	6.16728e-29	8.53931e-27	ribosomal protein S4, X-linked [Source:HGNC Symbol;Acc:10424]	Escape
Blood_Vessel	ENSG00000147234	FRMPD3	protein_coding	32.3412	0.463312	0.119172	0.000101174	0.00395897	FERM and PDZ domain containing 3 [Source:HGNC Symbol;Acc:29382]	Variable
Blood_Vessel	ENSG00000186312	CA5BP1	pseudogene	523.156	0.445505	0.0462535	5.86836e-22	5.86836e-20	carbonic anhydrase VB pseudogene 1 [Source:HGNC Symbol;Acc:29544]	NA
Blood_Vessel	ENSG00000056998	GYG2	protein_coding	219.455	0.431899	0.117055	0.00022451	0.00792387	glycogenin 2 [Source:HGNC Symbol;Acc:4700]	Escape
Blood_Vessel	ENSG00000186871	ERCC6L	protein_coding	15.8512	0.421597	0.0879773	1.65038e-06	8.29626e-05	excision repair cross-complementing rodent repair deficiency, complementation group 6-like [Source:HGNC Symbol;Acc:20794]	Inactive
Blood_Vessel	ENSG00000006757	PNPLA4	protein_coding	373.685	0.409457	0.0466745	1.74575e-18	1.57118e-16	patatin-like phospholipase domain containing 4 [Source:HGNC Symbol;Acc:24887]	Escape
Blood_Vessel	ENSG00000173698	GPR64	protein_coding	356.837	0.404708	0.0973743	3.23573e-05	0.00145608	G protein-coupled receptor 64 [Source:HGNC Symbol;Acc:4516]	Inactive
Blood_Vessel	ENSG00000169895	SYAP1	protein_coding	2271.39	0.396224	0.0390663	3.58385e-24	4.03184e-22	synapse associated protein 1 [Source:HGNC Symbol;Acc:16273]	Escape
Blood_Vessel	ENSG00000176896	TCEANC	protein_coding	142.672	0.394289	0.0579351	1.0055e-11	7.54122e-10	transcription elongation factor A (SII) N-terminal and central domain containing [Source:HGNC Symbol;Acc:28277]	Escape
Blood_Vessel	ENSG00000130741	EIF2S3	protein_coding	5738.7	0.374053	0.0359605	2.43377e-25	2.92053e-23	eukaryotic translation initiation factor 2, subunit 3 gamma, 52kDa [Source:HGNC Symbol;Acc:3267]	Escape
Blood_Vessel	ENSG00000126012	KDM5C	protein_coding	6188.02	0.357581	0.0302418	2.93117e-32	5.86233e-30	lysine (K)-specific demethylase 5C [Source:HGNC Symbol;Acc:11114]	Escape
Blood_Vessel	ENSG00000086712	TXLNG	protein_coding	1039.33	0.338942	0.0404119	4.97927e-17	4.26795e-15	taxilin gamma [Source:HGNC Symbol;Acc:18578]	Escape
Blood_Vessel	ENSG00000046651	OFD1	protein_coding	1718.72	0.333176	0.034338	2.93221e-22	3.10469e-20	oral-facial-digital syndrome 1 [Source:HGNC Symbol;Acc:2567]	Escape
Blood_Vessel	ENSG00000046647	GEMIN8	protein_coding	902.328	0.294298	0.0379951	9.50833e-15	7.4413e-13	gem (nuclear organelle) associated protein 8 [Source:HGNC Symbol;Acc:26044]	Escape
Blood_Vessel	ENSG00000073464	CLCN4	protein_coding	389.474	0.283906	0.0562357	4.45289e-07	2.35741e-05	chloride channel, voltage-sensitive 4 [Source:HGNC Symbol;Acc:2022]	Inactive
Blood_Vessel	ENSG00000196459	TRAPPC2	protein_coding	740.226	0.27198	0.0328533	1.24597e-16	1.01943e-14	trafficking protein particle complex 2 [Source:HGNC Symbol;Acc:23068]	Escape
Blood_Vessel	ENSG00000224975	INE1	sense_intronic	111.557	0.25876	0.0708309	0.000258984	0.00879568	inactivation escape 1 (non-protein coding) [Source:HGNC Symbol;Acc:6060]	NA
Blood_Vessel	ENSG00000123595	RAB9A	protein_coding	1083.53	0.242292	0.036367	2.69356e-11	1.86477e-09	RAB9A, member RAS oncogene family [Source:HGNC Symbol;Acc:9792]	Escape
Blood_Vessel	ENSG00000072501	SMC1A	protein_coding	4493.18	0.240145	0.0395918	1.31511e-09	8.4543e-08	structural maintenance of chromosomes 1A [Source:HGNC Symbol;Acc:11111]	Escape
Blood_Vessel	ENSG00000124486	USP9X	protein_coding	6898.89	0.228799	0.033666	1.07455e-11	7.73674e-10	ubiquitin specific peptidase 9, X-linked [Source:HGNC Symbol;Acc:12632]	Escape
Blood_Vessel	ENSG00000069509	FUNDC1	protein_coding	477.826	0.175556	0.0366426	1.65925e-06	8.29626e-05	FUN14 domain containing 1 [Source:HGNC Symbol;Acc:28746]	Escape
Blood_Vessel	ENSG00000102030	NAA10	protein_coding	2547.29	0.164922	0.0400671	3.85268e-05	0.00169142	N(alpha)-acetyltransferase 10, NatA catalytic subunit [Source:HGNC Symbol;Acc:18704]	Variable
Blood_Vessel	ENSG00000147044	CASK	protein_coding	1969.46	0.155339	0.0379428	4.23926e-05	0.00181682	calcium/calmodulin-dependent serine protein kinase (MAGUK family) [Source:HGNC Symbol;Acc:1497]	Inactive
Blood_Vessel	ENSG00000130985	UBA1	protein_coding	14786.2	0.149738	0.0249875	2.06629e-09	1.28252e-07	ubiquitin-like modifier activating enzyme 1 [Source:HGNC Symbol;Acc:12469]	Escape
Blood_Vessel	ENSG00000214717	ZBED1	protein_coding	2882.32	-0.152768	0.0400665	0.00013737	0.00526097	zinc finger, BED-type containing 1 [Source:HGNC Symbol;Acc:447]	Escape
Blood_Vessel	ENSG00000102362	SYTL4	protein_coding	1156.48	-0.209478	0.0527569	7.16839e-05	0.00286735	synaptotagmin-like 4 [Source:HGNC Symbol;Acc:15588]	Escape
Blood_Vessel	ENSG00000012211	PRICKLE3	protein_coding	634.728	-0.212701	0.0504831	2.51645e-05	0.00116144	prickle homolog 3 (Drosophila) [Source:HGNC Symbol;Acc:6645]	Inactive
Blood_Vessel	ENSG00000002586	CD99	protein_coding	19630.6	-0.23649	0.0413792	1.09585e-08	6.363e-07	CD99 molecule [Source:HGNC Symbol;Acc:7082]	Escape
Blood_Vessel	ENSG00000223773	CD99P1	pseudogene	258.803	-0.284677	0.0560748	3.83984e-07	2.09446e-05	CD99 molecule pseudogene 1 [Source:HGNC Symbol;Acc:7083]	NA
Blood_Vessel	ENSG00000130066	SAT1	protein_coding	19246.3	-0.352926	0.0944164	0.00018551	0.00667835	spermidine/spermine N1-acetyltransferase 1 [Source:HGNC Symbol;Acc:10540]	Inactive
Blood_Vessel	ENSG00000182378	PLCXD1	protein_coding	572.405	-0.356911	0.0948378	0.000167629	0.00615779	phosphatidylinositol-specific phospholipase C, X domain containing 1 [Source:HGNC Symbol;Acc:23148]	Escape
Blood_Vessel	ENSG00000198889	DCAF12L1	protein_coding	13.7604	-0.467624	0.128765	0.000281668	0.00938894	DDB1 and CUL4 associated factor 12-like 1 [Source:HGNC Symbol;Acc:29395]	Unknown
Blood_Vessel	ENSG00000122145	TBX22	protein_coding	12.3772	-0.503085	0.116884	1.67621e-05	0.000793992	T-box 22 [Source:HGNC Symbol;Acc:11600]	Unknown
Blood_Vessel	ENSG00000171388	APLN	protein_coding	1369.05	-0.521871	0.128905	5.15467e-05	0.00210873	apelin [Source:HGNC Symbol;Acc:16665]	Inactive
Blood_Vessel	ENSG00000130234	ACE2	protein_coding	73.7647	-0.611954	0.128822	2.03015e-06	9.87642e-05	angiotensin I converting enzyme 2 [Source:HGNC Symbol;Acc:13557]	Escape
Brain	ENSG00000229807	XIST	lincRNA	2083.41	5.58957	0.129157	0	0	X inactive specific transcript (non-protein coding) [Source:HGNC Symbol;Acc:12810]	Escape
Brain	ENSG00000225470	JPX	lincRNA	449.393	0.581619	0.0575587	5.25986e-24	2.96832e-21	JPX transcript, XIST activator (non-protein coding) [Source:HGNC Symbol;Acc:37191]	Escape
Brain	ENSG00000005889	ZFX	protein_coding	868.02	0.574712	0.0628977	6.40581e-20	2.71126e-17	zinc finger protein, X-linked [Source:HGNC Symbol;Acc:12869]	Escape
Brain	ENSG00000270223	RP13-36G14.4	sense_intronic	125.356	0.549376	0.0994127	3.27208e-08	3.95688e-06		NA
Brain	ENSG00000130021	HDHD1	protein_coding	408.498	0.495695	0.0599846	1.41221e-16	3.98477e-14	haloacid dehalogenase-like hydrolase domain containing 1 [Source:HGNC Symbol;Acc:16818]	Escape
Brain	ENSG00000147050	KDM6A	protein_coding	872.274	0.37685	0.0653154	7.94124e-09	1.12038e-06	lysine (K)-specific demethylase 6A [Source:HGNC Symbol;Acc:12637]	Escape
Brain	ENSG00000198034	RPS4X	protein_coding	17052.1	0.340948	0.0643754	1.18211e-07	1.33421e-05	ribosomal protein S4, X-linked [Source:HGNC Symbol;Acc:10424]	Escape
Brain	ENSG00000130741	EIF2S3	protein_coding	2518.72	0.31232	0.0403675	1.01865e-14	2.46367e-12	eukaryotic translation initiation factor 2, subunit 3 gamma, 52kDa [Source:HGNC Symbol;Acc:3267]	Escape
Brain	ENSG00000169249	ZRSR2	protein_coding	833.652	0.301507	0.0708719	2.0975e-05	0.00208887	zinc finger (CCCH type), RNA-binding motif and serine/arginine rich 2 [Source:HGNC Symbol;Acc:23019]	Escape
Brain	ENSG00000215301	DDX3X	protein_coding	7409.04	0.297183	0.0507026	4.59261e-09	7.77528e-07	DEAD (Asp-Glu-Ala-Asp) box helicase 3, X-linked [Source:HGNC Symbol;Acc:2745]	Escape
Brain	ENSG00000006757	PNPLA4	protein_coding	751.801	0.296037	0.0760601	9.93634e-05	0.00934568	patatin-like phospholipase domain containing 4 [Source:HGNC Symbol;Acc:24887]	Escape
Brain	ENSG00000126012	KDM5C	protein_coding	4900.67	0.250557	0.0408091	8.26578e-10	1.55489e-07	lysine (K)-specific demethylase 5C [Source:HGNC Symbol;Acc:11114]	Escape
Brain	ENSG00000178605	GTPBP6	protein_coding	2177.54	-0.362576	0.0621757	5.49405e-09	8.45584e-07	GTP binding protein 6 (putative) [Source:HGNC Symbol;Acc:30189]	Escape
Brain	ENSG00000169093	ASMTL	protein_coding	1736.96	-0.363092	0.0630804	8.61232e-09	1.12159e-06	acetylserotonin O-methyltransferase-like [Source:HGNC Symbol;Acc:751]	Escape
Brain	ENSG00000214717	ZBED1	protein_coding	2117.63	-0.370212	0.0592652	4.19231e-10	8.87198e-08	zinc finger, BED-type containing 1 [Source:HGNC Symbol;Acc:447]	Escape
Brain	ENSG00000002586	CD99	protein_coding	3138.66	-0.543346	0.116769	3.26867e-06	0.000345867	CD99 molecule [Source:HGNC Symbol;Acc:7082]	Escape
Brain	ENSG00000182378	PLCXD1	protein_coding	1939.99	-0.823582	0.0974985	2.98573e-17	1.01097e-14	phosphatidylinositol-specific phospholipase C, X domain containing 1 [Source:HGNC Symbol;Acc:23148]	Escape
Colon	ENSG00000229807	XIST	lincRNA	6668.03	7.28061	0.105453	0	0	X inactive specific transcript (non-protein coding) [Source:HGNC Symbol;Acc:12810]	Escape
Colon	ENSG00000147050	KDM6A	protein_coding	1565.78	0.736184	0.0382138	1.05941e-82	6.17281e-80	lysine (K)-specific demethylase 6A [Source:HGNC Symbol;Acc:12637]	Escape
Colon	ENSG00000198034	RPS4X	protein_coding	52117.9	0.611167	0.0477267	1.52635e-37	4.44678e-35	ribosomal protein S4, X-linked [Source:HGNC Symbol;Acc:10424]	Escape
Colon	ENSG00000228906	RP13-216E22.4	lincRNA	20.0878	0.587319	0.112189	1.64896e-07	1.51704e-05		Unknown
Colon	ENSG00000270223	RP13-36G14.4	sense_intronic	109.149	0.585923	0.0791552	1.33939e-13	1.95105e-11		NA
Colon	ENSG00000005889	ZFX	protein_coding	2564.11	0.574176	0.0433105	4.09857e-40	1.79107e-37	zinc finger protein, X-linked [Source:HGNC Symbol;Acc:12869]	Escape
Colon	ENSG00000225470	JPX	lincRNA	728.728	0.533929	0.0552289	4.14136e-22	8.04345e-20	JPX transcript, XIST activator (non-protein coding) [Source:HGNC Symbol;Acc:37191]	Escape
Colon	ENSG00000126012	KDM5C	protein_coding	6616.43	0.503356	0.0387629	1.47833e-38	5.16824e-36	lysine (K)-specific demethylase 5C [Source:HGNC Symbol;Acc:11114]	Escape
Colon	ENSG00000215301	DDX3X	protein_coding	16939.3	0.492961	0.0709287	3.65058e-12	4.25414e-10	DEAD (Asp-Glu-Ala-Asp) box helicase 3, X-linked [Source:HGNC Symbol;Acc:2745]	Escape
Colon	ENSG00000130021	HDHD1	protein_coding	507.636	0.471537	0.0543536	4.12258e-18	6.55116e-16	haloacid dehalogenase-like hydrolase domain containing 1 [Source:HGNC Symbol;Acc:16818]	Escape
Colon	ENSG00000169249	ZRSR2	protein_coding	1286.12	0.446823	0.0434882	9.17558e-25	2.29127e-22	zinc finger (CCCH type), RNA-binding motif and serine/arginine rich 2 [Source:HGNC Symbol;Acc:23019]	Escape
Colon	ENSG00000124343	XG	protein_coding	28.5017	0.442576	0.11305	9.04527e-05	0.00564683	Xg blood group [Source:HGNC Symbol;Acc:12806]	Escape
Colon	ENSG00000130741	EIF2S3	protein_coding	7643.93	0.439148	0.0441204	2.43675e-23	5.3243e-21	eukaryotic translation initiation factor 2, subunit 3 gamma, 52kDa [Source:HGNC Symbol;Acc:3267]	Escape
Colon	ENSG00000173674	EIF1AX	protein_coding	4011.66	0.37489	0.0526754	1.10309e-12	1.48323e-10	eukaryotic translation initiation factor 1A, X-linked [Source:HGNC Symbol;Acc:3250]	Escape
Colon	ENSG00000072501	SMC1A	protein_coding	5033.81	0.341475	0.0753065	5.77479e-06	0.000458833	structural maintenance of chromosomes 1A [Source:HGNC Symbol;Acc:11111]	Escape
Colon	ENSG00000101846	STS	protein_coding	780.142	0.301791	0.0677054	8.29561e-06	0.000630466	steroid sulfatase (microsomal), isozyme S [Source:HGNC Symbol;Acc:11425]	Escape
Colon	ENSG00000086712	TXLNG	protein_coding	1527.05	0.295765	0.0528951	2.25057e-08	2.31411e-06	taxilin gamma [Source:HGNC Symbol;Acc:18578]	Escape
Colon	ENSG00000006756	ARSD	protein_coding	800.602	0.267428	0.0663406	5.55074e-05	0.00369971	arylsulfatase D [Source:HGNC Symbol;Acc:717]	Escape
Colon	ENSG00000169895	SYAP1	protein_coding	2022.45	0.249336	0.0482849	2.41913e-07	2.11432e-05	synapse associated protein 1 [Source:HGNC Symbol;Acc:16273]	Escape
Colon	ENSG00000046647	GEMIN8	protein_coding	920.331	0.24313	0.0370916	5.56945e-11	6.08462e-09	gem (nuclear organelle) associated protein 8 [Source:HGNC Symbol;Acc:26044]	Escape
Colon	ENSG00000169239	CA5B	protein_coding	464.815	0.23712	0.0623985	0.00014464	0.00871832	carbonic anhydrase VB, mitochondrial [Source:HGNC Symbol;Acc:1378]	Escape
Colon	ENSG00000130985	UBA1	protein_coding	12862.1	0.15603	0.0358376	1.33797e-05	0.00097449	ubiquitin-like modifier activating enzyme 1 [Source:HGNC Symbol;Acc:12469]	Escape
Colon	ENSG00000169084	DHRSX	protein_coding	716.057	-0.193217	0.0455013	2.17224e-05	0.00151883	dehydrogenase/reductase (SDR family) X-linked [Source:HGNC Symbol;Acc:18399]	Escape
Colon	ENSG00000214717	ZBED1	protein_coding	2487.9	-0.207706	0.0428144	1.22648e-06	0.00010209	zinc finger, BED-type containing 1 [Source:HGNC Symbol;Acc:447]	Escape
Colon	ENSG00000182378	PLCXD1	protein_coding	914.362	-0.425989	0.105854	5.71465e-05	0.00369971	phosphatidylinositol-specific phospholipase C, X domain containing 1 [Source:HGNC Symbol;Acc:23148]	Escape
Colon	ENSG00000002586	CD99	protein_coding	16628.8	-0.483694	0.0508976	2.03406e-21	3.55553e-19	CD99 molecule [Source:HGNC Symbol;Acc:7082]	Escape
Colon	ENSG00000223773	CD99P1	pseudogene	178.512	-0.592689	0.08471	2.62098e-12	3.27247e-10	CD99 molecule pseudogene 1 [Source:HGNC Symbol;Acc:7083]	NA
Esophagus	ENSG00000229807	XIST	lincRNA	6305.99	6.96907	0.120021	0	0	X inactive specific transcript (non-protein coding) [Source:HGNC Symbol;Acc:12810]	Escape
Esophagus	ENSG00000147050	KDM6A	protein_coding	1496.92	0.680705	0.0391915	1.4244e-67	8.13805e-65	lysine (K)-specific demethylase 6A [Source:HGNC Symbol;Acc:12637]	Escape
Esophagus	ENSG00000228906	RP13-216E22.4	lincRNA	18.3629	0.635115	0.110551	9.19143e-09	9.26712e-07		Unknown
Esophagus	ENSG00000130021	HDHD1	protein_coding	478.192	0.625902	0.0577603	2.31908e-27	5.67844e-25	haloacid dehalogenase-like hydrolase domain containing 1 [Source:HGNC Symbol;Acc:16818]	Escape
Esophagus	ENSG00000198034	RPS4X	protein_coding	45502.6	0.618556	0.0525417	5.39822e-32	1.85051e-29	ribosomal protein S4, X-linked [Source:HGNC Symbol;Acc:10424]	Escape
Esophagus	ENSG00000270223	RP13-36G14.4	sense_intronic	95.6637	0.59737	0.0655337	7.83391e-20	1.34273e-17		NA
Esophagus	ENSG00000173674	EIF1AX	protein_coding	3679.69	0.574076	0.0491067	1.42771e-31	4.07848e-29	eukaryotic translation initiation factor 1A, X-linked [Source:HGNC Symbol;Acc:3250]	Escape
Esophagus	ENSG00000005889	ZFX	protein_coding	2209.04	0.528823	0.0400248	7.44117e-40	3.18854e-37	zinc finger protein, X-linked [Source:HGNC Symbol;Acc:12869]	Escape
Esophagus	ENSG00000225470	JPX	lincRNA	611.454	0.514176	0.0476086	3.43964e-27	7.36942e-25	JPX transcript, XIST activator (non-protein coding) [Source:HGNC Symbol;Acc:37191]	Escape
Esophagus	ENSG00000101846	STS	protein_coding	803.776	0.405844	0.0608887	2.6405e-11	3.23272e-09	steroid sulfatase (microsomal), isozyme S [Source:HGNC Symbol;Acc:11425]	Escape
Esophagus	ENSG00000126012	KDM5C	protein_coding	6469.58	0.403628	0.0392444	8.23615e-25	1.56853e-22	lysine (K)-specific demethylase 5C [Source:HGNC Symbol;Acc:11114]	Escape
Esophagus	ENSG00000215301	DDX3X	protein_coding	17039.8	0.386651	0.0704719	4.09751e-08	3.86604e-06	DEAD (Asp-Glu-Ala-Asp) box helicase 3, X-linked [Source:HGNC Symbol;Acc:2745]	Escape
Esophagus	ENSG00000130741	EIF2S3	protein_coding	5926.7	0.37831	0.0478158	2.53678e-15	3.62336e-13	eukaryotic translation initiation factor 2, subunit 3 gamma, 52kDa [Source:HGNC Symbol;Acc:3267]	Escape
Esophagus	ENSG00000169249	ZRSR2	protein_coding	1164.04	0.3428	0.0408933	5.16837e-17	8.05326e-15	zinc finger (CCCH type), RNA-binding motif and serine/arginine rich 2 [Source:HGNC Symbol;Acc:23019]	Escape
Esophagus	ENSG00000006757	PNPLA4	protein_coding	481.007	0.328367	0.0711026	3.87043e-06	0.000288431	patatin-like phospholipase domain containing 4 [Source:HGNC Symbol;Acc:24887]	Escape
Esophagus	ENSG00000169895	SYAP1	protein_coding	1966.52	0.326136	0.0495921	4.82035e-11	5.50806e-09	synapse associated protein 1 [Source:HGNC Symbol;Acc:16273]	Escape
Esophagus	ENSG00000186312	CA5BP1	pseudogene	460.338	0.319098	0.0640226	6.2238e-07	5.07981e-05	carbonic anhydrase VB pseudogene 1 [Source:HGNC Symbol;Acc:29544]	NA
Esophagus	ENSG00000072501	SMC1A	protein_coding	4918.26	0.275734	0.0698991	7.98877e-05	0.00489027	structural maintenance of chromosomes 1A [Source:HGNC Symbol;Acc:11111]	Escape
Esophagus	ENSG00000046647	GEMIN8	protein_coding	924.301	0.218986	0.0410037	9.26226e-08	7.93776e-06	gem (nuclear organelle) associated protein 8 [Source:HGNC Symbol;Acc:26044]	Escape
Esophagus	ENSG00000123595	RAB9A	protein_coding	889.836	0.180058	0.0426457	2.41937e-05	0.00159492	RAB9A, member RAS oncogene family [Source:HGNC Symbol;Acc:9792]	Escape
Esophagus	ENSG00000069509	FUNDC1	protein_coding	398.635	0.169936	0.0440666	0.000115102	0.00636403	FUN14 domain containing 1 [Source:HGNC Symbol;Acc:28746]	Escape
Esophagus	ENSG00000130985	UBA1	protein_coding	13933.2	0.164638	0.0300507	4.28557e-08	3.86604e-06	ubiquitin-like modifier activating enzyme 1 [Source:HGNC Symbol;Acc:12469]	Escape
Esophagus	ENSG00000214717	ZBED1	protein_coding	2656.9	-0.173347	0.0464288	0.00018876	0.00951573	zinc finger, BED-type containing 1 [Source:HGNC Symbol;Acc:447]	Escape
Esophagus	ENSG00000197976	AKAP17A	protein_coding	4530.95	-0.212584	0.0560915	0.000150675	0.00782596	A kinase (PRKA) anchor protein 17A [Source:HGNC Symbol;Acc:18783]	Escape
Esophagus	ENSG00000002586	CD99	protein_coding	13912.2	-0.297545	0.0487473	1.03566e-09	1.10945e-07	CD99 molecule [Source:HGNC Symbol;Acc:7082]	Escape
Esophagus	ENSG00000167393	PPP2R3B	protein_coding	501.926	-0.408179	0.0960466	2.13958e-05	0.0014669	protein phosphatase 2, regulatory subunit B'', beta [Source:HGNC Symbol;Acc:13417]	Escape
Esophagus	ENSG00000223773	CD99P1	pseudogene	173.462	-0.421334	0.0852065	7.62018e-07	5.93681e-05	CD99 molecule pseudogene 1 [Source:HGNC Symbol;Acc:7083]	NA
Esophagus	ENSG00000179542	SLITRK4	protein_coding	64.4952	-0.47105	0.120058	8.72607e-05	0.00515741	SLIT and NTRK-like family, member 4 [Source:HGNC Symbol;Acc:23502]	Unknown
Esophagus	ENSG00000182162	P2RY8	protein_coding	198.078	-0.479021	0.116779	4.09698e-05	0.00260083	purinergic receptor P2Y, G-protein coupled, 8 [Source:HGNC Symbol;Acc:15524]	Escape
Esophagus	ENSG00000182378	PLCXD1	protein_coding	721.655	-0.490124	0.107852	5.50903e-06	0.000393436	phosphatidylinositol-specific phospholipase C, X domain containing 1 [Source:HGNC Symbol;Acc:23148]	Escape
Esophagus	ENSG00000102145	GATA1	protein_coding	32.1643	-0.540381	0.141539	0.000134597	0.00720933	GATA binding protein 1 (globin transcription factor 1) [Source:HGNC Symbol;Acc:4170]	Inactive
Heart	ENSG00000229807	XIST	lincRNA	2706.44	6.95572	0.132056	0	0	X inactive specific transcript (non-protein coding) [Source:HGNC Symbol;Acc:12810]	Escape
Heart	ENSG00000270641	TSIX	lincRNA	32.0189	5.9888	0.143694	0	0	TSIX transcript, XIST antisense RNA [Source:HGNC Symbol;Acc:12377]	NA
Heart	ENSG00000173674	EIF1AX	protein_coding	2637.43	0.735698	0.103243	1.03404e-12	1.50688e-10	eukaryotic translation initiation factor 1A, X-linked [Source:HGNC Symbol;Acc:3250]	Escape
Heart	ENSG00000147050	KDM6A	protein_coding	789.642	0.683556	0.0476219	1.00838e-46	5.3881e-44	lysine (K)-specific demethylase 6A [Source:HGNC Symbol;Acc:12637]	Escape
Heart	ENSG00000005889	ZFX	protein_coding	1086.95	0.682756	0.0493844	1.79261e-43	7.18387e-41	zinc finger protein, X-linked [Source:HGNC Symbol;Acc:12869]	Escape
Heart	ENSG00000243978	RGAG1	protein_coding	81.6556	0.648302	0.139642	3.44054e-06	0.000204266	retrotransposon gag domain containing 1 [Source:HGNC Symbol;Acc:29245]	Variable
Heart	ENSG00000215301	DDX3X	protein_coding	8598.34	0.554974	0.075776	2.40907e-13	3.86173e-11	DEAD (Asp-Glu-Ala-Asp) box helicase 3, X-linked [Source:HGNC Symbol;Acc:2745]	Escape
Heart	ENSG00000126012	KDM5C	protein_coding	3458.54	0.538597	0.0490629	4.89341e-28	1.56883e-25	lysine (K)-specific demethylase 5C [Source:HGNC Symbol;Acc:11114]	Escape
Heart	ENSG00000130021	HDHD1	protein_coding	761.24	0.512542	0.087706	5.10034e-09	5.1099e-07	haloacid dehalogenase-like hydrolase domain containing 1 [Source:HGNC Symbol;Acc:16818]	Escape
Heart	ENSG00000072501	SMC1A	protein_coding	2625.5	0.492811	0.0748121	4.47837e-11	5.52217e-09	structural maintenance of chromosomes 1A [Source:HGNC Symbol;Acc:11111]	Escape
Heart	ENSG00000130741	EIF2S3	protein_coding	3078.53	0.464136	0.0510926	1.04461e-19	2.39215e-17	eukaryotic translation initiation factor 2, subunit 3 gamma, 52kDa [Source:HGNC Symbol;Acc:3267]	Escape
Heart	ENSG00000225470	JPX	lincRNA	343.475	0.441209	0.0674509	6.10327e-11	6.98825e-09	JPX transcript, XIST activator (non-protein coding) [Source:HGNC Symbol;Acc:37191]	Escape
Heart	ENSG00000184205	TSPYL2	protein_coding	5106.97	0.41319	0.112208	0.000231098	0.00903535	TSPY-like 2 [Source:HGNC Symbol;Acc:24358]	Inactive
Heart	ENSG00000270223	RP13-36G14.4	sense_intronic	40.765	0.408398	0.100148	4.54321e-05	0.0022069		NA
Heart	ENSG00000101846	STS	protein_coding	530.516	0.387931	0.0626926	6.10004e-10	6.51891e-08	steroid sulfatase (microsomal), isozyme S [Source:HGNC Symbol;Acc:11425]	Escape
Heart	ENSG00000174028	FAM3C2	pseudogene	571.274	0.372339	0.0997228	0.000188656	0.00786907	family with sequence similarity 3, member C2 (pseudogene) [Source:HGNC Symbol;Acc:34501]	NA
Heart	ENSG00000086712	TXLNG	protein_coding	519.739	0.363161	0.071843	4.30565e-07	3.63261e-05	taxilin gamma [Source:HGNC Symbol;Acc:18578]	Escape
Heart	ENSG00000198034	RPS4X	protein_coding	17988.6	0.27921	0.0414943	1.70999e-11	2.28426e-09	ribosomal protein S4, X-linked [Source:HGNC Symbol;Acc:10424]	Escape
Heart	ENSG00000102030	NAA10	protein_coding	2091.92	0.24396	0.0570903	1.92663e-05	0.00102946	N(alpha)-acetyltransferase 10, NatA catalytic subunit [Source:HGNC Symbol;Acc:18704]	Variable
Heart	ENSG00000169895	SYAP1	protein_coding	1451.97	0.241602	0.0516659	2.92195e-06	0.000187426	synapse associated protein 1 [Source:HGNC Symbol;Acc:16273]	Escape
Heart	ENSG00000169249	ZRSR2	protein_coding	550.891	0.241153	0.0542525	8.78834e-06	0.000485783	zinc finger (CCCH type), RNA-binding motif and serine/arginine rich 2 [Source:HGNC Symbol;Acc:23019]	Escape
Heart	ENSG00000130985	UBA1	protein_coding	9415.26	0.212782	0.0408471	1.89625e-07	1.68871e-05	ubiquitin-like modifier activating enzyme 1 [Source:HGNC Symbol;Acc:12469]	Escape
Heart	ENSG00000147140	NONO	protein_coding	4376.58	0.195056	0.0508862	0.000126491	0.00563238	non-POU domain containing, octamer-binding [Source:HGNC Symbol;Acc:7871]	Inactive
Heart	ENSG00000182712	CMC4	protein_coding	856.367	-0.247545	0.060554	4.35099e-05	0.00217957	C-x(9)-C motif containing 4 [Source:HGNC Symbol;Acc:35428]	NA
Heart	ENSG00000169084	DHRSX	protein_coding	772.87	-0.250629	0.0528246	2.08961e-06	0.000152257	dehydrogenase/reductase (SDR family) X-linked [Source:HGNC Symbol;Acc:18399]	Escape
Heart	ENSG00000169093	ASMTL	protein_coding	1370.17	-0.27817	0.0567281	9.41073e-07	7.5427e-05	acetylserotonin O-methyltransferase-like [Source:HGNC Symbol;Acc:751]	Escape
Heart	ENSG00000166681	NGFRAP1	protein_coding	3524.39	-0.283203	0.0733812	0.000113693	0.00520713	nerve growth factor receptor (TNFRSF16) associated protein 1 [Source:HGNC Symbol;Acc:13388]	Inactive
Heart	ENSG00000017621	MAGIX	protein_coding	141.434	-0.313231	0.0848032	0.000221083	0.00885989	MAGI family member, X-linked [Source:HGNC Symbol;Acc:30006]	Inactive
Heart	ENSG00000167393	PPP2R3B	protein_coding	4520.33	-0.346375	0.0771242	7.08469e-06	0.000405599	protein phosphatase 2, regulatory subunit B'', beta [Source:HGNC Symbol;Acc:13417]	Escape
Heart	ENSG00000214717	ZBED1	protein_coding	3701.38	-0.34757	0.0615411	1.62545e-08	1.53271e-06	zinc finger, BED-type containing 1 [Source:HGNC Symbol;Acc:447]	Escape
Heart	ENSG00000002586	CD99	protein_coding	9275.57	-0.416272	0.049639	5.03072e-17	1.00803e-14	CD99 molecule [Source:HGNC Symbol;Acc:7082]	Escape
Heart	ENSG00000165175	MID1IP1	protein_coding	2012.83	-0.431707	0.115738	0.000191449	0.00786907	MID1 interacting protein 1 [Source:HGNC Symbol;Acc:20715]	Inactive
Heart	ENSG00000223773	CD99P1	pseudogene	77.1216	-0.530391	0.10909	1.16221e-06	8.87151e-05	CD99 molecule pseudogene 1 [Source:HGNC Symbol;Acc:7083]	NA
Heart	ENSG00000130032	PRRG3	protein_coding	147.429	-0.556255	0.146582	0.000147744	0.00640092	proline rich Gla (G-carboxyglutamic acid) 3 (transmembrane) [Source:HGNC Symbol;Acc:30798]	Unknown
Heart	ENSG00000171004	HS6ST2	protein_coding	28.0655	-0.681023	0.161139	2.37566e-05	0.00122844	heparan sulfate 6-O-sulfotransferase 2 [Source:HGNC Symbol;Acc:19133]	Escape
Heart	ENSG00000130054	FAM155B	protein_coding	2531.91	-0.69091	0.148204	3.13343e-06	0.000193188	family with sequence similarity 155, member B [Source:HGNC Symbol;Acc:30701]	Unknown
Heart	ENSG00000182162	P2RY8	protein_coding	415.602	-0.738353	0.157499	2.75924e-06	0.000187426	purinergic receptor P2Y, G-protein coupled, 8 [Source:HGNC Symbol;Acc:15524]	Escape
Heart	ENSG00000076770	MBNL3	protein_coding	539.835	-1.12874	0.147697	2.13449e-14	3.80177e-12	muscleblind-like splicing regulator 3 [Source:HGNC Symbol;Acc:20564]	Inactive
Liver	ENSG00000229807	XIST	lincRNA	2081.12	5.77734	0.162358	2.478e-277	3.98958e-274	X inactive specific transcript (non-protein coding) [Source:HGNC Symbol;Acc:12810]	Escape
Liver	ENSG00000147050	KDM6A	protein_coding	1037.93	0.792909	0.0542269	2.03214e-48	1.09058e-45	lysine (K)-specific demethylase 6A [Source:HGNC Symbol;Acc:12637]	Escape
Liver	ENSG00000130021	HDHD1	protein_coding	384.57	0.782456	0.0574587	3.14298e-42	1.26505e-39	haloacid dehalogenase-like hydrolase domain containing 1 [Source:HGNC Symbol;Acc:16818]	Escape
Liver	ENSG00000006757	PNPLA4	protein_coding	747.049	0.70419	0.0765892	3.77156e-20	8.67458e-18	patatin-like phospholipase domain containing 4 [Source:HGNC Symbol;Acc:24887]	Escape
Liver	ENSG00000005889	ZFX	protein_coding	1175.49	0.68182	0.0590045	6.93328e-31	1.86043e-28	zinc finger protein, X-linked [Source:HGNC Symbol;Acc:12869]	Escape
Liver	ENSG00000126012	KDM5C	protein_coding	3405.7	0.673174	0.0565536	1.13772e-32	3.66346e-30	lysine (K)-specific demethylase 5C [Source:HGNC Symbol;Acc:11114]	Escape
Liver	ENSG00000056998	GYG2	protein_coding	1634.55	0.653467	0.102196	1.61306e-10	2.16418e-08	glycogenin 2 [Source:HGNC Symbol;Acc:4700]	Escape
Liver	ENSG00000006756	ARSD	protein_coding	2639.84	0.642342	0.0917395	2.52675e-12	4.06807e-10	arylsulfatase D [Source:HGNC Symbol;Acc:717]	Escape
Liver	ENSG00000101846	STS	protein_coding	588.497	0.60039	0.0886866	1.28964e-11	1.88757e-09	steroid sulfatase (microsomal), isozyme S [Source:HGNC Symbol;Acc:11425]	Escape
Liver	ENSG00000198034	RPS4X	protein_coding	14328.8	0.533701	0.0687933	8.62461e-15	1.54285e-12	ribosomal protein S4, X-linked [Source:HGNC Symbol;Acc:10424]	Escape
Liver	ENSG00000173674	EIF1AX	protein_coding	2351.17	0.502193	0.063569	2.7898e-15	5.61447e-13	eukaryotic translation initiation factor 1A, X-linked [Source:HGNC Symbol;Acc:3250]	Escape
Liver	ENSG00000270223	RP13-36G14.4	sense_intronic	60.0066	0.499253	0.112466	9.03171e-06	0.000807836		NA
Liver	ENSG00000169249	ZRSR2	protein_coding	398.949	0.48471	0.0817553	3.05165e-09	3.27544e-07	zinc finger (CCCH type), RNA-binding motif and serine/arginine rich 2 [Source:HGNC Symbol;Acc:23019]	Escape
Liver	ENSG00000158423	RIBC1	protein_coding	21.9191	0.462125	0.107803	1.81298e-05	0.00145945	RIB43A domain with coiled-coils 1 [Source:HGNC Symbol;Acc:26537]	Escape
Liver	ENSG00000215301	DDX3X	protein_coding	8573.74	0.401296	0.0969901	3.51118e-05	0.0026919	DEAD (Asp-Glu-Ala-Asp) box helicase 3, X-linked [Source:HGNC Symbol;Acc:2745]	Escape
Liver	ENSG00000086712	TXLNG	protein_coding	755.268	0.379771	0.0674058	1.75982e-08	1.77081e-06	taxilin gamma [Source:HGNC Symbol;Acc:18578]	Escape
Liver	ENSG00000225470	JPX	lincRNA	587.286	0.354498	0.0820615	1.56097e-05	0.00132272	JPX transcript, XIST activator (non-protein coding) [Source:HGNC Symbol;Acc:37191]	Escape
Liver	ENSG00000072501	SMC1A	protein_coding	2394.81	0.350728	0.0786549	8.2317e-06	0.000779591	structural maintenance of chromosomes 1A [Source:HGNC Symbol;Acc:11111]	Escape
Liver	ENSG00000185753	CXorf38	protein_coding	266.21	0.326749	0.0798898	4.31372e-05	0.00301961	chromosome X open reading frame 38 [Source:HGNC Symbol;Acc:28589]	Escape
Liver	ENSG00000196459	TRAPPC2	protein_coding	444.642	0.268358	0.0651242	3.77715e-05	0.00276419	trafficking protein particle complex 2 [Source:HGNC Symbol;Acc:23068]	Escape
Liver	ENSG00000130741	EIF2S3	protein_coding	3213.86	0.197519	0.0496943	7.04744e-05	0.00472766	eukaryotic translation initiation factor 2, subunit 3 gamma, 52kDa [Source:HGNC Symbol;Acc:3267]	Escape
Liver	ENSG00000002586	CD99	protein_coding	5696.33	-0.36253	0.0594806	1.0948e-09	1.25902e-07	CD99 molecule [Source:HGNC Symbol;Acc:7082]	Escape
Liver	ENSG00000183837	PNMA3	protein_coding	53.3488	-0.567866	0.146381	0.000104726	0.00674436	paraneoplastic Ma antigen 3 [Source:HGNC Symbol;Acc:18742]	Variable
Liver	ENSG00000188153	COL4A5	protein_coding	207.92	-0.907359	0.143791	2.78547e-10	3.44969e-08	collagen, type IV, alpha 5 [Source:HGNC Symbol;Acc:2207]	Inactive
Lung	ENSG00000229807	XIST	lincRNA	5174.75	7.7245	0.111184	0	0	X inactive specific transcript (non-protein coding) [Source:HGNC Symbol;Acc:12810]	Escape
Lung	ENSG00000270641	TSIX	lincRNA	13.6618	4.19513	0.124294	1.01158e-249	9.0739e-247	TSIX transcript, XIST antisense RNA [Source:HGNC Symbol;Acc:12377]	NA
Lung	ENSG00000130021	HDHD1	protein_coding	661.626	0.750805	0.0671813	5.35661e-29	1.92195e-26	haloacid dehalogenase-like hydrolase domain containing 1 [Source:HGNC Symbol;Acc:16818]	Escape
Lung	ENSG00000006757	PNPLA4	protein_coding	429.745	0.60138	0.0741687	5.13471e-16	8.37424e-14	patatin-like phospholipase domain containing 4 [Source:HGNC Symbol;Acc:24887]	Escape
Lung	ENSG00000147050	KDM6A	protein_coding	2062.81	0.581195	0.0452671	9.88377e-38	5.91049e-35	lysine (K)-specific demethylase 6A [Source:HGNC Symbol;Acc:12637]	Escape
Lung	ENSG00000011201	KAL1	protein_coding	2354.92	0.548799	0.106773	2.74926e-07	2.05507e-05	Kallmann syndrome 1 sequence [Source:HGNC Symbol;Acc:6211]	Escape
Lung	ENSG00000196433	ASMT	protein_coding	14.3371	0.530809	0.119441	8.82517e-06	0.000545943	acetylserotonin O-methyltransferase [Source:HGNC Symbol;Acc:750]	Escape
Lung	ENSG00000147003	TMEM27	protein_coding	68.7763	0.518354	0.127707	4.92941e-05	0.00260099	transmembrane protein 27 [Source:HGNC Symbol;Acc:29437]	Escape
Lung	ENSG00000225470	JPX	lincRNA	657.018	0.514083	0.0511597	9.31803e-24	2.38808e-21	JPX transcript, XIST activator (non-protein coding) [Source:HGNC Symbol;Acc:37191]	Escape
Lung	ENSG00000198034	RPS4X	protein_coding	40756.2	0.510742	0.0417256	1.88927e-34	8.47337e-32	ribosomal protein S4, X-linked [Source:HGNC Symbol;Acc:10424]	Escape
Lung	ENSG00000101846	STS	protein_coding	1725.73	0.506539	0.0634236	1.38701e-15	2.07358e-13	steroid sulfatase (microsomal), isozyme S [Source:HGNC Symbol;Acc:11425]	Escape
Lung	ENSG00000183690	EFHC2	protein_coding	165.555	0.502584	0.13093	0.000123747	0.00616673	EF-hand domain (C-terminal) containing 2 [Source:HGNC Symbol;Acc:26233]	Variable
Lung	ENSG00000005889	ZFX	protein_coding	1922.45	0.484772	0.0438257	1.93127e-28	5.77451e-26	zinc finger protein, X-linked [Source:HGNC Symbol;Acc:12869]	Escape
Lung	ENSG00000228906	RP13-216E22.4	lincRNA	12.1247	0.478548	0.109106	1.15419e-05	0.000667942		Unknown
Lung	ENSG00000184368	MAP7D2	protein_coding	41.5409	0.477812	0.11884	5.80441e-05	0.00297518	MAP7 domain containing 2 [Source:HGNC Symbol;Acc:25899]	Inactive
Lung	ENSG00000173674	EIF1AX	protein_coding	3701.26	0.477078	0.053608	5.61634e-19	1.15316e-16	eukaryotic translation initiation factor 1A, X-linked [Source:HGNC Symbol;Acc:3250]	Escape
Lung	ENSG00000006756	ARSD	protein_coding	1681.57	0.461547	0.0782291	3.63627e-09	3.4334e-07	arylsulfatase D [Source:HGNC Symbol;Acc:717]	Escape
Lung	ENSG00000270223	RP13-36G14.4	sense_intronic	61.3087	0.425517	0.078343	5.58955e-08	4.55802e-06		NA
Lung	ENSG00000205664	RP11-706O15.1	protein_coding	262.19	0.405761	0.0601444	1.5151e-11	1.6988e-09	HCG1981372, isoform CRA_c; Uncharacterized protein [Source:UniProtKB/TrEMBL;Acc:B1B108]	Escape
Lung	ENSG00000126012	KDM5C	protein_coding	7593.57	0.395287	0.0482274	2.47853e-16	4.44648e-14	lysine (K)-specific demethylase 5C [Source:HGNC Symbol;Acc:11114]	Escape
Lung	ENSG00000169249	ZRSR2	protein_coding	1179.8	0.386254	0.0532555	4.08082e-13	5.22928e-11	zinc finger (CCCH type), RNA-binding motif and serine/arginine rich 2 [Source:HGNC Symbol;Acc:23019]	Escape
Lung	ENSG00000183943	PRKX	protein_coding	2287.71	0.379286	0.0924058	4.05072e-05	0.00220212	protein kinase, X-linked [Source:HGNC Symbol;Acc:9441]	Escape
Lung	ENSG00000086712	TXLNG	protein_coding	1370.78	0.350684	0.0581563	1.63928e-09	1.63382e-07	taxilin gamma [Source:HGNC Symbol;Acc:18578]	Escape
Lung	ENSG00000215301	DDX3X	protein_coding	19459.9	0.346852	0.0535341	9.22805e-11	9.73831e-09	DEAD (Asp-Glu-Ala-Asp) box helicase 3, X-linked [Source:HGNC Symbol;Acc:2745]	Escape
Lung	ENSG00000072501	SMC1A	protein_coding	4385.45	0.325445	0.0453767	7.38713e-13	8.83501e-11	structural maintenance of chromosomes 1A [Source:HGNC Symbol;Acc:11111]	Escape
Lung	ENSG00000169895	SYAP1	protein_coding	2504.34	0.310275	0.0530589	4.98294e-09	4.4697e-07	synapse associated protein 1 [Source:HGNC Symbol;Acc:16273]	Escape
Lung	ENSG00000186312	CA5BP1	pseudogene	511.519	0.274935	0.0602236	4.9892e-06	0.000331505	carbonic anhydrase VB pseudogene 1 [Source:HGNC Symbol;Acc:29544]	NA
Lung	ENSG00000130741	EIF2S3	protein_coding	6180.2	0.263832	0.0351609	6.21e-14	8.5698e-12	eukaryotic translation initiation factor 2, subunit 3 gamma, 52kDa [Source:HGNC Symbol;Acc:3267]	Escape
Lung	ENSG00000130985	UBA1	protein_coding	16299.8	0.148306	0.0323503	4.55374e-06	0.000314208	ubiquitin-like modifier activating enzyme 1 [Source:HGNC Symbol;Acc:12469]	Escape
Lung	ENSG00000169093	ASMTL	protein_coding	1474.8	-0.182238	0.0414106	1.07871e-05	0.000645068	acetylserotonin O-methyltransferase-like [Source:HGNC Symbol;Acc:751]	Escape
Lung	ENSG00000169084	DHRSX	protein_coding	762.001	-0.185214	0.0381924	1.23779e-06	8.88236e-05	dehydrogenase/reductase (SDR family) X-linked [Source:HGNC Symbol;Acc:18399]	Escape
Lung	ENSG00000214717	ZBED1	protein_coding	2589.25	-0.215754	0.0418372	2.50946e-07	1.95738e-05	zinc finger, BED-type containing 1 [Source:HGNC Symbol;Acc:447]	Escape
Lung	ENSG00000223773	CD99P1	pseudogene	297.903	-0.304094	0.0724168	2.67845e-05	0.00150161	CD99 molecule pseudogene 1 [Source:HGNC Symbol;Acc:7083]	NA
Lung	ENSG00000185291	IL3RA	protein_coding	1956.15	-0.367844	0.097245	0.000155166	0.00752344	interleukin 3 receptor, alpha (low affinity) [Source:HGNC Symbol;Acc:6012]	Escape
Lung	ENSG00000002586	CD99	protein_coding	13673.5	-0.437912	0.0492252	5.78506e-19	1.15316e-16	CD99 molecule [Source:HGNC Symbol;Acc:7082]	Escape
Muscle	ENSG00000229807	XIST	lincRNA	3409.6	8.08403	0.0993538	0	0	X inactive specific transcript (non-protein coding) [Source:HGNC Symbol;Acc:12810]	Escape
Muscle	ENSG00000184368	MAP7D2	protein_coding	42.5095	1.23761	0.092515	8.19953e-41	2.1635e-38	MAP7 domain containing 2 [Source:HGNC Symbol;Acc:25899]	Inactive
Muscle	ENSG00000147050	KDM6A	protein_coding	1340.46	0.813808	0.0449842	3.75279e-73	1.73285e-70	lysine (K)-specific demethylase 6A [Source:HGNC Symbol;Acc:12637]	Escape
Muscle	ENSG00000186871	ERCC6L	protein_coding	11.0909	0.813615	0.0931844	2.51898e-18	3.10171e-16	excision repair cross-complementing rodent repair deficiency, complementation group 6-like [Source:HGNC Symbol;Acc:20794]	Inactive
Muscle	ENSG00000101846	STS	protein_coding	810.374	0.691817	0.0617658	4.0473e-29	7.47537e-27	steroid sulfatase (microsomal), isozyme S [Source:HGNC Symbol;Acc:11425]	Escape
Muscle	ENSG00000005889	ZFX	protein_coding	2106.6	0.666611	0.036565	2.93693e-74	1.80817e-71	zinc finger protein, X-linked [Source:HGNC Symbol;Acc:12869]	Escape
Muscle	ENSG00000130021	HDHD1	protein_coding	1348.33	0.628962	0.0433327	9.77341e-48	3.6103e-45	haloacid dehalogenase-like hydrolase domain containing 1 [Source:HGNC Symbol;Acc:16818]	Escape
Muscle	ENSG00000173674	EIF1AX	protein_coding	5229.63	0.559478	0.0474096	3.85964e-32	7.92085e-30	eukaryotic translation initiation factor 1A, X-linked [Source:HGNC Symbol;Acc:3250]	Escape
Muscle	ENSG00000169891	REPS2	protein_coding	177.068	0.534279	0.127075	2.61729e-05	0.00102854	RALBP1 associated Eps domain containing 2 [Source:HGNC Symbol;Acc:9963]	Inactive
Muscle	ENSG00000130741	EIF2S3	protein_coding	4301.98	0.513952	0.0356306	3.63169e-47	1.11795e-44	eukaryotic translation initiation factor 2, subunit 3 gamma, 52kDa [Source:HGNC Symbol;Acc:3267]	Escape
Muscle	ENSG00000086712	TXLNG	protein_coding	803.563	0.481416	0.0653103	1.69088e-13	1.64371e-11	taxilin gamma [Source:HGNC Symbol;Acc:18578]	Escape
Muscle	ENSG00000133134	BEX2	protein_coding	153.959	0.458579	0.12458	0.000232335	0.00681146	brain expressed X-linked 2 [Source:HGNC Symbol;Acc:30933]	Inactive
Muscle	ENSG00000270223	RP13-36G14.4	sense_intronic	28.468	0.454741	0.0735702	6.36773e-10	5.11357e-08		NA
Muscle	ENSG00000215301	DDX3X	protein_coding	14595	0.451554	0.0612462	1.67117e-13	1.64371e-11	DEAD (Asp-Glu-Ala-Asp) box helicase 3, X-linked [Source:HGNC Symbol;Acc:2745]	Escape
Muscle	ENSG00000225470	JPX	lincRNA	327.549	0.434735	0.0458258	2.3847e-21	3.67044e-19	JPX transcript, XIST activator (non-protein coding) [Source:HGNC Symbol;Acc:37191]	Escape
Muscle	ENSG00000102054	RBBP7	protein_coding	7185.47	0.402378	0.0888926	5.99512e-06	0.000283923	retinoblastoma binding protein 7 [Source:HGNC Symbol;Acc:9890]	Variable
Muscle	ENSG00000169249	ZRSR2	protein_coding	634.551	0.380649	0.035342	4.74732e-27	7.97118e-25	zinc finger (CCCH type), RNA-binding motif and serine/arginine rich 2 [Source:HGNC Symbol;Acc:23019]	Escape
Muscle	ENSG00000169239	CA5B	protein_coding	122.105	0.379106	0.0596346	2.05532e-10	1.72553e-08	carbonic anhydrase VB, mitochondrial [Source:HGNC Symbol;Acc:1378]	Escape
Muscle	ENSG00000228906	RP13-216E22.4	lincRNA	11.5503	0.353988	0.098105	0.000308263	0.00849794		Unknown
Muscle	ENSG00000224975	INE1	sense_intronic	54.9646	0.339743	0.0616621	3.59331e-08	2.28856e-06	inactivation escape 1 (non-protein coding) [Source:HGNC Symbol;Acc:6060]	NA
Muscle	ENSG00000126012	KDM5C	protein_coding	7286.38	0.319412	0.060899	1.56332e-07	9.62483e-06	lysine (K)-specific demethylase 5C [Source:HGNC Symbol;Acc:11114]	Escape
Muscle	ENSG00000171365	CLCN5	protein_coding	863.106	0.289313	0.0732492	7.82449e-05	0.00262761	chloride channel, voltage-sensitive 5 [Source:HGNC Symbol;Acc:2023]	Inactive
Muscle	ENSG00000072501	SMC1A	protein_coding	4261.31	0.271807	0.0555725	1.00313e-06	5.44935e-05	structural maintenance of chromosomes 1A [Source:HGNC Symbol;Acc:11111]	Escape
Muscle	ENSG00000005022	SLC25A5	protein_coding	1671.05	0.238817	0.0664269	0.000324157	0.00867709	solute carrier family 25 (mitochondrial carrier; adenine nucleotide translocator), member 5 [Source:HGNC Symbol;Acc:10991]	Inactive
Muscle	ENSG00000169895	SYAP1	protein_coding	1930	0.209449	0.0438101	1.74573e-06	9.21244e-05	synapse associated protein 1 [Source:HGNC Symbol;Acc:16273]	Escape
Muscle	ENSG00000046647	GEMIN8	protein_coding	288.148	0.208728	0.0463555	6.70751e-06	0.000294971	gem (nuclear organelle) associated protein 8 [Source:HGNC Symbol;Acc:26044]	Escape
Muscle	ENSG00000147113	CXorf36	protein_coding	1083.44	0.195213	0.0508311	0.000122822	0.00384494	chromosome X open reading frame 36 [Source:HGNC Symbol;Acc:25866]	Inactive
Muscle	ENSG00000102030	NAA10	protein_coding	3053.12	0.191338	0.0418025	4.71269e-06	0.000235252	N(alpha)-acetyltransferase 10, NatA catalytic subunit [Source:HGNC Symbol;Acc:18704]	Variable
Muscle	ENSG00000198034	RPS4X	protein_coding	30735.3	0.186866	0.0320046	5.2605e-09	3.59857e-07	ribosomal protein S4, X-linked [Source:HGNC Symbol;Acc:10424]	Escape
Muscle	ENSG00000124486	USP9X	protein_coding	9664.2	0.177895	0.0434386	4.21598e-05	0.00157176	ubiquitin specific peptidase 9, X-linked [Source:HGNC Symbol;Acc:12632]	Escape
Muscle	ENSG00000185753	CXorf38	protein_coding	185.794	0.165446	0.041808	7.58101e-05	0.00259299	chromosome X open reading frame 38 [Source:HGNC Symbol;Acc:28589]	Escape
Muscle	ENSG00000196459	TRAPPC2	protein_coding	214.128	0.149872	0.0409986	0.000256637	0.00726205	trafficking protein particle complex 2 [Source:HGNC Symbol;Acc:23068]	Escape
Muscle	ENSG00000101940	WDR13	protein_coding	4483.84	-0.147567	0.0337047	1.1965e-05	0.000491099	WD repeat domain 13 [Source:HGNC Symbol;Acc:14352]	Inactive
Muscle	ENSG00000013563	DNASE1L1	protein_coding	2970.49	-0.167735	0.046644	0.000323059	0.00867709	deoxyribonuclease I-like 1 [Source:HGNC Symbol;Acc:2957]	Inactive
Muscle	ENSG00000178605	GTPBP6	protein_coding	2212.74	-0.234645	0.0391205	1.99754e-09	1.41903e-07	GTP binding protein 6 (putative) [Source:HGNC Symbol;Acc:30189]	Escape
Muscle	ENSG00000169084	DHRSX	protein_coding	491.131	-0.246732	0.0651046	0.000150778	0.00456537	dehydrogenase/reductase (SDR family) X-linked [Source:HGNC Symbol;Acc:18399]	Escape
Muscle	ENSG00000155984	TMEM185A	protein_coding	178.068	-0.248644	0.0493294	4.64377e-07	2.76679e-05	transmembrane protein 185A [Source:HGNC Symbol;Acc:17125]	Inactive
Muscle	ENSG00000102144	PGK1	protein_coding	22258.3	-0.249262	0.0545541	4.89865e-06	0.0002381	phosphoglycerate kinase 1 [Source:HGNC Symbol;Acc:8896]	Inactive
Muscle	ENSG00000228232	GAPDHP1	pseudogene	233.853	-0.285987	0.0735326	0.000100555	0.00325833	glyceraldehyde-3-phosphate dehydrogenase pseudogene 1 [Source:HGNC Symbol;Acc:4159]	NA
Muscle	ENSG00000169093	ASMTL	protein_coding	936.403	-0.286409	0.0468924	1.01024e-09	7.77463e-08	acetylserotonin O-methyltransferase-like [Source:HGNC Symbol;Acc:751]	Escape
Muscle	ENSG00000166681	NGFRAP1	protein_coding	308.161	-0.294009	0.0651802	6.46125e-06	0.000294971	nerve growth factor receptor (TNFRSF16) associated protein 1 [Source:HGNC Symbol;Acc:13388]	Inactive
Muscle	ENSG00000102178	UBL4A	protein_coding	3480.32	-0.296658	0.0530972	2.30916e-08	1.52322e-06	ubiquitin-like 4A [Source:HGNC Symbol;Acc:12505]	Inactive
Muscle	ENSG00000013619	MAMLD1	protein_coding	355.167	-0.29714	0.0813482	0.000259499	0.00726205	mastermind-like domain containing 1 [Source:HGNC Symbol;Acc:2568]	Inactive
Muscle	ENSG00000047648	ARHGAP6	protein_coding	1120.44	-0.306956	0.0750762	4.34e-05	0.00157176	Rho GTPase activating protein 6 [Source:HGNC Symbol;Acc:676]	Inactive
Muscle	ENSG00000197180	BX936347.1	pseudogene	11.727	-0.346565	0.0907902	0.000134973	0.00415493		NA
Muscle	ENSG00000185291	IL3RA	protein_coding	300.263	-0.35374	0.0705447	5.31978e-07	2.97746e-05	interleukin 3 receptor, alpha (low affinity) [Source:HGNC Symbol;Acc:6012]	Escape
Muscle	ENSG00000167393	PPP2R3B	protein_coding	4951.53	-0.36155	0.0497366	3.61372e-13	3.33727e-11	protein phosphatase 2, regulatory subunit B'', beta [Source:HGNC Symbol;Acc:13417]	Escape
Muscle	ENSG00000073464	CLCN4	protein_coding	6841.47	-0.375411	0.0905124	3.35953e-05	0.00129272	chloride channel, voltage-sensitive 4 [Source:HGNC Symbol;Acc:2022]	Inactive
Muscle	ENSG00000219186	FTH1P19	pseudogene	19.6629	-0.406069	0.104838	0.000107376	0.00341937	ferritin, heavy polypeptide 1 pseudogene 19 [Source:HGNC Symbol;Acc:33525]	NA
Muscle	ENSG00000204116	CHIC1	protein_coding	433.65	-0.413847	0.0608009	9.99383e-12	8.78981e-10	cysteine-rich hydrophobic domain 1 [Source:HGNC Symbol;Acc:1934]	Inactive
Muscle	ENSG00000182378	PLCXD1	protein_coding	290.283	-0.423812	0.0942867	6.95948e-06	0.000298934	phosphatidylinositol-specific phospholipase C, X domain containing 1 [Source:HGNC Symbol;Acc:23148]	Escape
Muscle	ENSG00000223571	DHRSX-IT1	sense_intronic	16.6323	-0.452609	0.122776	0.000227399	0.00677428	DHRSX intronic transcript 1 (non-protein coding) [Source:HGNC Symbol;Acc:38713]	NA
Muscle	ENSG00000182162	P2RY8	protein_coding	125.08	-0.564037	0.112428	5.25209e-07	2.97746e-05	purinergic receptor P2Y, G-protein coupled, 8 [Source:HGNC Symbol;Acc:15524]	Escape
Muscle	ENSG00000214717	ZBED1	protein_coding	6808.69	-0.584112	0.0658854	7.61022e-19	1.00401e-16	zinc finger, BED-type containing 1 [Source:HGNC Symbol;Acc:447]	Escape
Muscle	ENSG00000258545	RP4-755D9.1	antisense	57.4025	-0.587568	0.133924	1.1476e-05	0.000481732		NA
Muscle	ENSG00000002586	CD99	protein_coding	4782.16	-0.60435	0.0491204	8.68044e-35	2.0041e-32	CD99 molecule [Source:HGNC Symbol;Acc:7082]	Escape
Muscle	ENSG00000223773	CD99P1	pseudogene	131.799	-0.629407	0.0762111	1.47222e-16	1.6995e-14	CD99 molecule pseudogene 1 [Source:HGNC Symbol;Acc:7083]	NA
Muscle	ENSG00000185960	SHOX	protein_coding	47.4546	-0.638852	0.138793	4.16641e-06	0.00021376	short stature homeobox [Source:HGNC Symbol;Acc:10853]	Escape
Muscle	ENSG00000102098	SCML2	protein_coding	83.1429	-0.737483	0.0910264	5.41243e-16	5.88045e-14	sex comb on midleg-like 2 (Drosophila) [Source:HGNC Symbol;Acc:10581]	Inactive
Muscle	ENSG00000131831	RAI2	protein_coding	634.278	-0.76361	0.0812901	5.79654e-21	8.23554e-19	retinoic acid induced 2 [Source:HGNC Symbol;Acc:9835]	Inactive
Nerve	ENSG00000229807	XIST	lincRNA	7287.72	6.44506	0.102504	0	0	X inactive specific transcript (non-protein coding) [Source:HGNC Symbol;Acc:12810]	Escape
Nerve	ENSG00000184368	MAP7D2	protein_coding	21.7859	1.40341	0.0998066	6.57054e-45	2.37722e-42	MAP7 domain containing 2 [Source:HGNC Symbol;Acc:25899]	Inactive
Nerve	ENSG00000234969	RP13-33H18.1	pseudogene	24.2437	0.663337	0.100533	4.16153e-11	2.5094e-09		NA
Nerve	ENSG00000147050	KDM6A	protein_coding	2051.5	0.658827	0.0283103	8.5944e-120	5.18242e-117	lysine (K)-specific demethylase 6A [Source:HGNC Symbol;Acc:12637]	Escape
Nerve	ENSG00000056998	GYG2	protein_coding	563.956	0.643721	0.131071	9.05076e-07	4.30864e-05	glycogenin 2 [Source:HGNC Symbol;Acc:4700]	Escape
Nerve	ENSG00000270223	RP13-36G14.4	sense_intronic	103.514	0.583482	0.0658371	7.82346e-19	7.44876e-17		NA
Nerve	ENSG00000196433	ASMT	protein_coding	24.6829	0.575286	0.109966	1.68151e-07	8.44957e-06	acetylserotonin O-methyltransferase [Source:HGNC Symbol;Acc:750]	Escape
Nerve	ENSG00000005889	ZFX	protein_coding	2174.72	0.564014	0.0329045	7.34766e-66	3.32298e-63	zinc finger protein, X-linked [Source:HGNC Symbol;Acc:12869]	Escape
Nerve	ENSG00000183943	PRKX	protein_coding	2227.03	0.557611	0.066025	3.02872e-17	2.49043e-15	protein kinase, X-linked [Source:HGNC Symbol;Acc:9441]	Escape
Nerve	ENSG00000173674	EIF1AX	protein_coding	4098.53	0.5128	0.0453484	1.19781e-29	2.4076e-27	eukaryotic translation initiation factor 1A, X-linked [Source:HGNC Symbol;Acc:3250]	Escape
Nerve	ENSG00000225470	JPX	lincRNA	675.638	0.494033	0.0424267	2.45107e-31	5.54248e-29	JPX transcript, XIST activator (non-protein coding) [Source:HGNC Symbol;Acc:37191]	Escape
Nerve	ENSG00000126012	KDM5C	protein_coding	6517.75	0.467309	0.0337583	1.40646e-43	4.24048e-41	lysine (K)-specific demethylase 5C [Source:HGNC Symbol;Acc:11114]	Escape
Nerve	ENSG00000198034	RPS4X	protein_coding	45293.3	0.46058	0.0463233	2.71274e-23	3.50525e-21	ribosomal protein S4, X-linked [Source:HGNC Symbol;Acc:10424]	Escape
Nerve	ENSG00000215301	DDX3X	protein_coding	13898.8	0.444207	0.0397116	4.78448e-29	8.65513e-27	DEAD (Asp-Glu-Ala-Asp) box helicase 3, X-linked [Source:HGNC Symbol;Acc:2745]	Escape
Nerve	ENSG00000186871	ERCC6L	protein_coding	29.3765	0.431081	0.0876579	8.75345e-07	4.27973e-05	excision repair cross-complementing rodent repair deficiency, complementation group 6-like [Source:HGNC Symbol;Acc:20794]	Inactive
Nerve	ENSG00000130021	HDHD1	protein_coding	581.267	0.414329	0.0443841	1.00906e-20	1.14087e-18	haloacid dehalogenase-like hydrolase domain containing 1 [Source:HGNC Symbol;Acc:16818]	Escape
Nerve	ENSG00000046647	GEMIN8	protein_coding	1319.05	0.402408	0.0373168	4.1162e-27	6.76928e-25	gem (nuclear organelle) associated protein 8 [Source:HGNC Symbol;Acc:26044]	Escape
Nerve	ENSG00000046651	OFD1	protein_coding	2734.36	0.399204	0.0513414	7.51573e-15	5.91129e-13	oral-facial-digital syndrome 1 [Source:HGNC Symbol;Acc:2567]	Escape
Nerve	ENSG00000169249	ZRSR2	protein_coding	1186.84	0.394171	0.0386184	1.84807e-24	2.57166e-22	zinc finger (CCCH type), RNA-binding motif and serine/arginine rich 2 [Source:HGNC Symbol;Acc:23019]	Escape
Nerve	ENSG00000086712	TXLNG	protein_coding	1548.35	0.351187	0.0546265	1.28543e-10	7.50113e-09	taxilin gamma [Source:HGNC Symbol;Acc:18578]	Escape
Nerve	ENSG00000101846	STS	protein_coding	1436.05	0.3393	0.0575893	3.82178e-09	2.03341e-07	steroid sulfatase (microsomal), isozyme S [Source:HGNC Symbol;Acc:11425]	Escape
Nerve	ENSG00000006757	PNPLA4	protein_coding	517.984	0.337256	0.054598	6.53006e-10	3.69153e-08	patatin-like phospholipase domain containing 4 [Source:HGNC Symbol;Acc:24887]	Escape
Nerve	ENSG00000130741	EIF2S3	protein_coding	5571.23	0.321939	0.0345991	1.34193e-20	1.36469e-18	eukaryotic translation initiation factor 2, subunit 3 gamma, 52kDa [Source:HGNC Symbol;Acc:3267]	Escape
Nerve	ENSG00000169895	SYAP1	protein_coding	1707.99	0.320802	0.0417642	1.57509e-14	1.13973e-12	synapse associated protein 1 [Source:HGNC Symbol;Acc:16273]	Escape
Nerve	ENSG00000196459	TRAPPC2	protein_coding	677.965	0.311286	0.0334588	1.3579e-20	1.36469e-18	trafficking protein particle complex 2 [Source:HGNC Symbol;Acc:23068]	Escape
Nerve	ENSG00000224975	INE1	sense_intronic	160.688	0.310707	0.0706303	1.08719e-05	0.000468269	inactivation escape 1 (non-protein coding) [Source:HGNC Symbol;Acc:6060]	NA
Nerve	ENSG00000219507	FTH1P8	pseudogene	561.385	0.295022	0.0804288	0.000244345	0.00823569	ferritin, heavy polypeptide 1 pseudogene 8 [Source:HGNC Symbol;Acc:3995]	NA
Nerve	ENSG00000006756	ARSD	protein_coding	1239.94	0.285335	0.0431941	3.95187e-11	2.46515e-09	arylsulfatase D [Source:HGNC Symbol;Acc:717]	Escape
Nerve	ENSG00000169239	CA5B	protein_coding	998.332	0.28446	0.0396458	7.22957e-13	5.03011e-11	carbonic anhydrase VB, mitochondrial [Source:HGNC Symbol;Acc:1378]	Escape
Nerve	ENSG00000186312	CA5BP1	pseudogene	436.051	0.260068	0.0677942	0.000124981	0.00452182	carbonic anhydrase VB pseudogene 1 [Source:HGNC Symbol;Acc:29544]	NA
Nerve	ENSG00000198947	DMD	protein_coding	14130.9	0.25416	0.0604268	2.59836e-05	0.00104454	dystrophin [Source:HGNC Symbol;Acc:2928]	Inactive
Nerve	ENSG00000072501	SMC1A	protein_coding	4247.46	0.235283	0.0354515	3.20649e-11	2.07162e-09	structural maintenance of chromosomes 1A [Source:HGNC Symbol;Acc:11111]	Escape
Nerve	ENSG00000123595	RAB9A	protein_coding	1239.35	0.208062	0.0337463	7.02746e-10	3.85233e-08	RAB9A, member RAS oncogene family [Source:HGNC Symbol;Acc:9792]	Escape
Nerve	ENSG00000130985	UBA1	protein_coding	16667	0.143853	0.0322131	7.98154e-06	0.000352161	ubiquitin-like modifier activating enzyme 1 [Source:HGNC Symbol;Acc:12469]	Escape
Nerve	ENSG00000185222	WBP5	protein_coding	2835.81	-0.169346	0.0461535	0.00024333	0.00823569	WW domain binding protein 5 [Source:HGNC Symbol;Acc:30084]	Variable
Nerve	ENSG00000169084	DHRSX	protein_coding	753.343	-0.298361	0.0446738	2.41146e-11	1.61568e-09	dehydrogenase/reductase (SDR family) X-linked [Source:HGNC Symbol;Acc:18399]	Escape
Nerve	ENSG00000102048	ASB9	protein_coding	66.4379	-0.354017	0.0853993	3.3918e-05	0.00133386	ankyrin repeat and SOCS box containing 9 [Source:HGNC Symbol;Acc:17184]	Inactive
Nerve	ENSG00000167393	PPP2R3B	protein_coding	1749.66	-0.365682	0.0904317	5.26059e-05	0.00199462	protein phosphatase 2, regulatory subunit B'', beta [Source:HGNC Symbol;Acc:13417]	Escape
Nerve	ENSG00000125675	GRIA3	protein_coding	214.268	-0.381269	0.090172	2.3553e-05	0.00096835	glutamate receptor, ionotropic, AMPA 3 [Source:HGNC Symbol;Acc:4573]	Variable
Nerve	ENSG00000182378	PLCXD1	protein_coding	855.544	-0.405016	0.0878243	3.9945e-06	0.000180651	phosphatidylinositol-specific phospholipase C, X domain containing 1 [Source:HGNC Symbol;Acc:23148]	Escape
Nerve	ENSG00000214717	ZBED1	protein_coding	3156.27	-0.407998	0.0385071	3.13004e-26	4.71853e-24	zinc finger, BED-type containing 1 [Source:HGNC Symbol;Acc:447]	Escape
Nerve	ENSG00000197565	COL4A6	protein_coding	253.505	-0.425318	0.115999	0.000245842	0.00823569	collagen, type IV, alpha 6 [Source:HGNC Symbol;Acc:2208]	Variable
Nerve	ENSG00000223773	CD99P1	pseudogene	357.241	-0.455259	0.0526064	4.97004e-18	4.4954e-16	CD99 molecule pseudogene 1 [Source:HGNC Symbol;Acc:7083]	NA
Nerve	ENSG00000002586	CD99	protein_coding	21335.5	-0.510053	0.0383982	2.89554e-40	7.4829e-38	CD99 molecule [Source:HGNC Symbol;Acc:7082]	Escape
Nerve	ENSG00000185960	SHOX	protein_coding	16.3067	-0.515757	0.129844	7.12297e-05	0.00262968	short stature homeobox [Source:HGNC Symbol;Acc:10853]	Escape
Nerve	ENSG00000182162	P2RY8	protein_coding	182.131	-0.535189	0.0993935	7.26275e-08	3.75381e-06	purinergic receptor P2Y, G-protein coupled, 8 [Source:HGNC Symbol;Acc:15524]	Escape
Nerve	ENSG00000185291	IL3RA	protein_coding	1047.35	-0.541651	0.0700386	1.04543e-14	7.87996e-13	interleukin 3 receptor, alpha (low affinity) [Source:HGNC Symbol;Acc:6012]	Escape
Nerve	ENSG00000000005	TNMD	protein_coding	205.946	-0.566446	0.131316	1.60615e-05	0.000675702	tenomodulin [Source:HGNC Symbol;Acc:17757]	Unknown
Nerve	ENSG00000179542	SLITRK4	protein_coding	270.34	-0.981671	0.11448	9.90168e-18	8.52959e-16	SLIT and NTRK-like family, member 4 [Source:HGNC Symbol;Acc:23502]	Unknown
Pancreas	ENSG00000229807	XIST	lincRNA	5374.52	5.16056	0.145515	1.75513e-275	2.83103e-272	X inactive specific transcript (non-protein coding) [Source:HGNC Symbol;Acc:12810]	Escape
Pancreas	ENSG00000147050	KDM6A	protein_coding	1222.08	0.743943	0.0347654	1.36749e-101	1.10288e-98	lysine (K)-specific demethylase 6A [Source:HGNC Symbol;Acc:12637]	Escape
Pancreas	ENSG00000270223	RP13-36G14.4	sense_intronic	44.9921	0.662569	0.0994747	2.72561e-11	3.14029e-09		NA
Pancreas	ENSG00000130021	HDHD1	protein_coding	345.847	0.650695	0.0733266	7.06124e-19	1.42372e-16	haloacid dehalogenase-like hydrolase domain containing 1 [Source:HGNC Symbol;Acc:16818]	Escape
Pancreas	ENSG00000198034	RPS4X	protein_coding	57536.5	0.575588	0.0651192	9.65903e-19	1.73111e-16	ribosomal protein S4, X-linked [Source:HGNC Symbol;Acc:10424]	Escape
Pancreas	ENSG00000215301	DDX3X	protein_coding	6762.69	0.56989	0.0505363	1.70777e-29	5.50926e-27	DEAD (Asp-Glu-Ala-Asp) box helicase 3, X-linked [Source:HGNC Symbol;Acc:2745]	Escape
Pancreas	ENSG00000173674	EIF1AX	protein_coding	2403.79	0.569488	0.0610231	1.03573e-20	2.38662e-18	eukaryotic translation initiation factor 1A, X-linked [Source:HGNC Symbol;Acc:3250]	Escape
Pancreas	ENSG00000169083	AR	protein_coding	241.781	0.535604	0.109199	9.35086e-07	7.54147e-05	androgen receptor [Source:HGNC Symbol;Acc:644]	Inactive
Pancreas	ENSG00000005889	ZFX	protein_coding	1251.16	0.533198	0.0549773	3.05974e-22	8.22561e-20	zinc finger protein, X-linked [Source:HGNC Symbol;Acc:12869]	Escape
Pancreas	ENSG00000006756	ARSD	protein_coding	3363.59	0.530953	0.0617589	8.16894e-18	1.31765e-15	arylsulfatase D [Source:HGNC Symbol;Acc:717]	Escape
Pancreas	ENSG00000225470	JPX	lincRNA	441.593	0.503031	0.0605428	9.67651e-17	1.41893e-14	JPX transcript, XIST activator (non-protein coding) [Source:HGNC Symbol;Acc:37191]	Escape
Pancreas	ENSG00000155962	CLIC2	protein_coding	176.391	0.497124	0.0996504	6.07928e-07	5.16099e-05	chloride intracellular channel 2 [Source:HGNC Symbol;Acc:2063]	Inactive
Pancreas	ENSG00000056998	GYG2	protein_coding	330.27	0.491425	0.110288	8.35691e-06	0.00051845	glycogenin 2 [Source:HGNC Symbol;Acc:4700]	Escape
Pancreas	ENSG00000006757	PNPLA4	protein_coding	556.014	0.468563	0.0818744	1.04691e-08	9.9333e-07	patatin-like phospholipase domain containing 4 [Source:HGNC Symbol;Acc:24887]	Escape
Pancreas	ENSG00000101846	STS	protein_coding	393.724	0.459058	0.10735	1.90036e-05	0.00109475	steroid sulfatase (microsomal), isozyme S [Source:HGNC Symbol;Acc:11425]	Escape
Pancreas	ENSG00000126012	KDM5C	protein_coding	4027.43	0.442943	0.0375121	3.54935e-32	1.43128e-29	lysine (K)-specific demethylase 5C [Source:HGNC Symbol;Acc:11114]	Escape
Pancreas	ENSG00000169249	ZRSR2	protein_coding	465.438	0.435522	0.0634064	6.47777e-12	8.03742e-10	zinc finger (CCCH type), RNA-binding motif and serine/arginine rich 2 [Source:HGNC Symbol;Acc:23019]	Escape
Pancreas	ENSG00000086712	TXLNG	protein_coding	837.222	0.409739	0.0643814	1.96257e-10	2.11041e-08	taxilin gamma [Source:HGNC Symbol;Acc:18578]	Escape
Pancreas	ENSG00000196459	TRAPPC2	protein_coding	527.749	0.366756	0.0471927	7.75956e-15	1.04301e-12	trafficking protein particle complex 2 [Source:HGNC Symbol;Acc:23068]	Escape
Pancreas	ENSG00000169239	CA5B	protein_coding	328.766	0.366201	0.0812166	6.51511e-06	0.000420355	carbonic anhydrase VB, mitochondrial [Source:HGNC Symbol;Acc:1378]	Escape
Pancreas	ENSG00000205664	RP11-706O15.1	protein_coding	335.867	0.356715	0.068249	1.72585e-07	1.54655e-05	HCG1981372, isoform CRA_c; Uncharacterized protein [Source:UniProtKB/TrEMBL;Acc:B1B108]	Escape
Pancreas	ENSG00000169895	SYAP1	protein_coding	1263.06	0.316322	0.0530654	2.50719e-09	2.52756e-07	synapse associated protein 1 [Source:HGNC Symbol;Acc:16273]	Escape
Pancreas	ENSG00000046647	GEMIN8	protein_coding	615.099	0.269317	0.0562213	1.66526e-06	0.000122094	gem (nuclear organelle) associated protein 8 [Source:HGNC Symbol;Acc:26044]	Escape
Pancreas	ENSG00000124486	USP9X	protein_coding	3958.01	0.265058	0.0564695	2.68145e-06	0.000180216	ubiquitin specific peptidase 9, X-linked [Source:HGNC Symbol;Acc:12632]	Escape
Pancreas	ENSG00000072501	SMC1A	protein_coding	2416.24	0.236746	0.0556041	2.06532e-05	0.00111045	structural maintenance of chromosomes 1A [Source:HGNC Symbol;Acc:11111]	Escape
Pancreas	ENSG00000130741	EIF2S3	protein_coding	5980.71	0.236668	0.0540737	1.20452e-05	0.00071959	eukaryotic translation initiation factor 2, subunit 3 gamma, 52kDa [Source:HGNC Symbol;Acc:3267]	Escape
Pancreas	ENSG00000101974	ATP11C	protein_coding	486.372	0.197889	0.0519618	0.000139899	0.00727925	ATPase, class VI, type 11C [Source:HGNC Symbol;Acc:13554]	Inactive
Pancreas	ENSG00000214717	ZBED1	protein_coding	2304.6	-0.254727	0.0597181	1.99466e-05	0.00110944	zinc finger, BED-type containing 1 [Source:HGNC Symbol;Acc:447]	Escape
Pancreas	ENSG00000182162	P2RY8	protein_coding	117.406	-0.56697	0.120597	2.58418e-06	0.000180216	purinergic receptor P2Y, G-protein coupled, 8 [Source:HGNC Symbol;Acc:15524]	Escape
Pituitary	ENSG00000229807	XIST	lincRNA	6876.47	8.88592	0.172793	0	0	X inactive specific transcript (non-protein coding) [Source:HGNC Symbol;Acc:12810]	Escape
Pituitary	ENSG00000147050	KDM6A	protein_coding	1706.4	0.753794	0.0490765	3.05505e-53	1.73323e-50	lysine (K)-specific demethylase 6A [Source:HGNC Symbol;Acc:12637]	Escape
Pituitary	ENSG00000225470	JPX	lincRNA	1607.13	0.738499	0.075541	1.4255e-22	4.04368e-20	JPX transcript, XIST activator (non-protein coding) [Source:HGNC Symbol;Acc:37191]	Escape
Pituitary	ENSG00000270223	RP13-36G14.4	sense_intronic	138.389	0.71651	0.0784189	6.4235e-20	1.56183e-17		NA
Pituitary	ENSG00000234696	GPR50-AS1	antisense	82.8096	0.643608	0.167658	0.00012363	0.0065756	GPR50 antisense RNA 1 [Source:HGNC Symbol;Acc:40259]	NA
Pituitary	ENSG00000215301	DDX3X	protein_coding	11309.5	0.598351	0.0595781	9.84984e-24	3.35289e-21	DEAD (Asp-Glu-Ala-Asp) box helicase 3, X-linked [Source:HGNC Symbol;Acc:2745]	Escape
Pituitary	ENSG00000203930	LINC00632	protein_coding	3767.69	0.56645	0.14895	0.000142973	0.00715705	long intergenic non-protein coding RNA 632 [Source:HGNC Symbol;Acc:27865]	Unknown
Pituitary	ENSG00000005889	ZFX	protein_coding	1565.28	0.53145	0.0925321	9.27893e-09	1.21483e-06	zinc finger protein, X-linked [Source:HGNC Symbol;Acc:12869]	Escape
Pituitary	ENSG00000102385	DRP2	protein_coding	805.763	0.517469	0.134615	0.000121012	0.0065756	dystrophin related protein 2 [Source:HGNC Symbol;Acc:3032]	Inactive
Pituitary	ENSG00000169249	ZRSR2	protein_coding	1490.58	0.510457	0.0925981	3.53551e-08	4.01162e-06	zinc finger (CCCH type), RNA-binding motif and serine/arginine rich 2 [Source:HGNC Symbol;Acc:23019]	Escape
Pituitary	ENSG00000126012	KDM5C	protein_coding	9146.9	0.473894	0.0668945	1.3985e-12	2.97532e-10	lysine (K)-specific demethylase 5C [Source:HGNC Symbol;Acc:11114]	Escape
Pituitary	ENSG00000187690	CXorf67	protein_coding	84.2226	0.454257	0.115719	8.65386e-05	0.00507892	chromosome X open reading frame 67 [Source:HGNC Symbol;Acc:33738]	Inactive
Pituitary	ENSG00000046651	OFD1	protein_coding	3381.51	0.420696	0.0726544	7.02324e-09	9.96129e-07	oral-facial-digital syndrome 1 [Source:HGNC Symbol;Acc:2567]	Escape
Pituitary	ENSG00000186312	CA5BP1	pseudogene	525.686	0.407404	0.107109	0.000142581	0.00715705	carbonic anhydrase VB pseudogene 1 [Source:HGNC Symbol;Acc:29544]	NA
Pituitary	ENSG00000046647	GEMIN8	protein_coding	1251.03	0.39917	0.0657046	1.23817e-09	1.91579e-07	gem (nuclear organelle) associated protein 8 [Source:HGNC Symbol;Acc:26044]	Escape
Pituitary	ENSG00000234062	RP11-308D16.4	processed_transcript	271.298	0.396957	0.0927569	1.87282e-05	0.00132814		NA
Pituitary	ENSG00000102043	MTMR8	protein_coding	42.8565	0.395075	0.100634	8.6426e-05	0.00507892	myotubularin related protein 8 [Source:HGNC Symbol;Acc:16825]	Inactive
Pituitary	ENSG00000198034	RPS4X	protein_coding	56113	0.378982	0.0854757	9.25868e-06	0.000685142	ribosomal protein S4, X-linked [Source:HGNC Symbol;Acc:10424]	Escape
Pituitary	ENSG00000130021	HDHD1	protein_coding	334.516	0.37409	0.0730739	3.06612e-07	3.06972e-05	haloacid dehalogenase-like hydrolase domain containing 1 [Source:HGNC Symbol;Acc:16818]	Escape
Pituitary	ENSG00000165359	DDX26B	protein_coding	2134.53	0.333777	0.0899184	0.000205631	0.00999955	DEAD/H (Asp-Glu-Ala-Asp/His) box polypeptide 26B [Source:HGNC Symbol;Acc:27334]	Inactive
Pituitary	ENSG00000130741	EIF2S3	protein_coding	3752.53	0.290326	0.0458102	2.33405e-10	3.97256e-08	eukaryotic translation initiation factor 2, subunit 3 gamma, 52kDa [Source:HGNC Symbol;Acc:3267]	Escape
Pituitary	ENSG00000086712	TXLNG	protein_coding	2455.71	0.277083	0.0670924	3.62962e-05	0.002376	taxilin gamma [Source:HGNC Symbol;Acc:18578]	Escape
Pituitary	ENSG00000124313	IQSEC2	protein_coding	2067.67	0.249505	0.056233	9.12277e-06	0.000685142	IQ motif and Sec7 domain 2 [Source:HGNC Symbol;Acc:29059]	Escape
Pituitary	ENSG00000072501	SMC1A	protein_coding	2799.56	0.246356	0.0452781	5.29947e-08	5.63731e-06	structural maintenance of chromosomes 1A [Source:HGNC Symbol;Acc:11111]	Escape
Pituitary	ENSG00000196459	TRAPPC2	protein_coding	881.344	0.212985	0.0528991	5.66721e-05	0.00357244	trafficking protein particle complex 2 [Source:HGNC Symbol;Acc:23068]	Escape
Pituitary	ENSG00000182872	RBM10	protein_coding	5795.34	0.19936	0.0514051	0.000105229	0.00596998	RNA binding motif protein 10 [Source:HGNC Symbol;Acc:9896]	Inactive
Pituitary	ENSG00000169084	DHRSX	protein_coding	778.196	-0.281188	0.0573317	9.36314e-07	8.85337e-05	dehydrogenase/reductase (SDR family) X-linked [Source:HGNC Symbol;Acc:18399]	Escape
Pituitary	ENSG00000214717	ZBED1	protein_coding	2105.75	-0.367213	0.0529857	4.19614e-12	7.93537e-10	zinc finger, BED-type containing 1 [Source:HGNC Symbol;Acc:447]	Escape
Pituitary	ENSG00000223773	CD99P1	pseudogene	348.089	-0.632729	0.136673	3.66508e-06	0.000311899	CD99 molecule pseudogene 1 [Source:HGNC Symbol;Acc:7083]	NA
Pituitary	ENSG00000125675	GRIA3	protein_coding	117.709	-0.857938	0.203232	2.42722e-05	0.00165245	glutamate receptor, ionotropic, AMPA 3 [Source:HGNC Symbol;Acc:4573]	Variable
Pituitary	ENSG00000002586	CD99	protein_coding	6915.77	-0.975279	0.0685118	5.54004e-46	2.35729e-43	CD99 molecule [Source:HGNC Symbol;Acc:7082]	Escape
Skin	ENSG00000229807	XIST	lincRNA	6679.86	8.70108	0.0915141	0	0	X inactive specific transcript (non-protein coding) [Source:HGNC Symbol;Acc:12810]	Escape
Skin	ENSG00000169249	ZRSR2	protein_coding	679.982	0.745922	0.0574742	1.62255e-38	2.37433e-36	zinc finger (CCCH type), RNA-binding motif and serine/arginine rich 2 [Source:HGNC Symbol;Acc:23019]	Escape
Skin	ENSG00000130021	HDHD1	protein_coding	1125.97	0.712008	0.0516083	2.68001e-43	4.70609e-41	haloacid dehalogenase-like hydrolase domain containing 1 [Source:HGNC Symbol;Acc:16818]	Escape
Skin	ENSG00000124343	XG	protein_coding	3002.56	0.698484	0.071269	1.11842e-22	1.3093e-20	Xg blood group [Source:HGNC Symbol;Acc:12806]	Escape
Skin	ENSG00000147050	KDM6A	protein_coding	1330.43	0.656261	0.0255159	7.04587e-146	4.12418e-143	lysine (K)-specific demethylase 6A [Source:HGNC Symbol;Acc:12637]	Escape
Skin	ENSG00000169239	CA5B	protein_coding	591.613	0.642905	0.0392351	2.40902e-60	7.05041e-58	carbonic anhydrase VB, mitochondrial [Source:HGNC Symbol;Acc:1378]	Escape
Skin	ENSG00000126012	KDM5C	protein_coding	6546.04	0.620292	0.0272752	1.72378e-114	7.56738e-112	lysine (K)-specific demethylase 5C [Source:HGNC Symbol;Acc:11114]	Escape
Skin	ENSG00000005889	ZFX	protein_coding	2737.51	0.601487	0.0338083	8.28302e-71	2.909e-68	zinc finger protein, X-linked [Source:HGNC Symbol;Acc:12869]	Escape
Skin	ENSG00000225470	JPX	lincRNA	650.657	0.593495	0.0598773	3.69738e-23	4.63757e-21	JPX transcript, XIST activator (non-protein coding) [Source:HGNC Symbol;Acc:37191]	Escape
Skin	ENSG00000086712	TXLNG	protein_coding	1579.75	0.591878	0.0402517	6.03934e-49	1.17834e-46	taxilin gamma [Source:HGNC Symbol;Acc:18578]	Escape
Skin	ENSG00000046647	GEMIN8	protein_coding	1059.42	0.588541	0.0388324	6.92213e-52	1.51941e-49	gem (nuclear organelle) associated protein 8 [Source:HGNC Symbol;Acc:26044]	Escape
Skin	ENSG00000169895	SYAP1	protein_coding	3932.07	0.583976	0.0379253	1.68645e-53	4.23057e-51	synapse associated protein 1 [Source:HGNC Symbol;Acc:16273]	Escape
Skin	ENSG00000173674	EIF1AX	protein_coding	4895.2	0.559751	0.0411882	4.58519e-42	7.31963e-40	eukaryotic translation initiation factor 1A, X-linked [Source:HGNC Symbol;Acc:3250]	Escape
Skin	ENSG00000198034	RPS4X	protein_coding	66883.8	0.559323	0.0746457	6.72982e-14	5.90878e-12	ribosomal protein S4, X-linked [Source:HGNC Symbol;Acc:10424]	Escape
Skin	ENSG00000186312	CA5BP1	pseudogene	704.362	0.5377	0.0713112	4.6927e-14	4.33704e-12	carbonic anhydrase VB pseudogene 1 [Source:HGNC Symbol;Acc:29544]	NA
Skin	ENSG00000205664	RP11-706O15.1	protein_coding	385.37	0.493295	0.050614	1.91488e-22	2.10159e-20	HCG1981372, isoform CRA_c; Uncharacterized protein [Source:UniProtKB/TrEMBL;Acc:B1B108]	Escape
Skin	ENSG00000270223	RP13-36G14.4	sense_intronic	69.8632	0.475439	0.0851549	2.36106e-08	1.53557e-06		NA
Skin	ENSG00000009694	TENM1	protein_coding	28.5431	0.457725	0.115244	7.13366e-05	0.00313168	teneurin transmembrane protein 1 [Source:HGNC Symbol;Acc:8117]	Inactive
Skin	ENSG00000147003	TMEM27	protein_coding	16.1958	0.42964	0.0985023	1.29039e-05	0.000666447	transmembrane protein 27 [Source:HGNC Symbol;Acc:29437]	Escape
Skin	ENSG00000056998	GYG2	protein_coding	355.584	0.409706	0.108593	0.000161394	0.00644109	glycogenin 2 [Source:HGNC Symbol;Acc:4700]	Escape
Skin	ENSG00000006756	ARSD	protein_coding	1052.58	0.407705	0.0719758	1.47483e-08	9.96079e-07	arylsulfatase D [Source:HGNC Symbol;Acc:717]	Escape
Skin	ENSG00000155961	RAB39B	protein_coding	153.909	0.405901	0.111493	0.000272025	0.00995159	RAB39B, member RAS oncogene family [Source:HGNC Symbol;Acc:16499]	Inactive
Skin	ENSG00000130741	EIF2S3	protein_coding	11528.5	0.383606	0.0581904	4.33175e-11	3.45752e-09	eukaryotic translation initiation factor 2, subunit 3 gamma, 52kDa [Source:HGNC Symbol;Acc:3267]	Escape
Skin	ENSG00000215301	DDX3X	protein_coding	17421.1	0.354949	0.0304085	1.75767e-31	2.37421e-29	DEAD (Asp-Glu-Ala-Asp) box helicase 3, X-linked [Source:HGNC Symbol;Acc:2745]	Escape
Skin	ENSG00000003096	KLHL13	protein_coding	105.687	0.348539	0.0846249	3.81131e-05	0.00185907	kelch-like family member 13 [Source:HGNC Symbol;Acc:22931]	Inactive
Skin	ENSG00000196459	TRAPPC2	protein_coding	512.83	0.336205	0.0394006	1.426e-17	1.39114e-15	trafficking protein particle complex 2 [Source:HGNC Symbol;Acc:23068]	Escape
Skin	ENSG00000087842	PIR	protein_coding	438.772	0.30378	0.0821392	0.000217006	0.00828397	pirin (iron-binding nuclear protein) [Source:HGNC Symbol;Acc:30048]	Variable
Skin	ENSG00000224975	INE1	sense_intronic	89.4813	0.284655	0.0533319	9.42796e-08	5.91268e-06	inactivation escape 1 (non-protein coding) [Source:HGNC Symbol;Acc:6060]	NA
Skin	ENSG00000101846	STS	protein_coding	3141.59	0.277216	0.0680644	4.64412e-05	0.0021364	steroid sulfatase (microsomal), isozyme S [Source:HGNC Symbol;Acc:11425]	Escape
Skin	ENSG00000072501	SMC1A	protein_coding	5192.86	0.275126	0.0716334	0.000122661	0.00512841	structural maintenance of chromosomes 1A [Source:HGNC Symbol;Acc:11111]	Escape
Skin	ENSG00000047230	CTPS2	protein_coding	766.281	0.270158	0.0691217	9.28966e-05	0.0039787	CTP synthase 2 [Source:HGNC Symbol;Acc:2520]	Variable
Skin	ENSG00000102054	RBBP7	protein_coding	6837.48	0.235861	0.0488926	1.40661e-06	7.71877e-05	retinoblastoma binding protein 7 [Source:HGNC Symbol;Acc:9890]	Variable
Skin	ENSG00000130985	UBA1	protein_coding	20289.8	0.232137	0.0480442	1.3534e-06	7.66634e-05	ubiquitin-like modifier activating enzyme 1 [Source:HGNC Symbol;Acc:12469]	Escape
Skin	ENSG00000102225	CDK16	protein_coding	5689.89	0.190323	0.0457142	3.13659e-05	0.00157367	cyclin-dependent kinase 16 [Source:HGNC Symbol;Acc:8749]	Escape
Skin	ENSG00000183943	PRKX	protein_coding	1027.18	0.163371	0.0371419	1.08968e-05	0.000579843	protein kinase, X-linked [Source:HGNC Symbol;Acc:9441]	Escape
Skin	ENSG00000124486	USP9X	protein_coding	11054.5	0.154034	0.0239706	1.31045e-10	1.0005e-08	ubiquitin specific peptidase 9, X-linked [Source:HGNC Symbol;Acc:12632]	Escape
Skin	ENSG00000124313	IQSEC2	protein_coding	1178.14	0.151284	0.0410936	0.000231913	0.00866468	IQ motif and Sec7 domain 2 [Source:HGNC Symbol;Acc:29059]	Escape
Skin	ENSG00000183479	TREX2	protein_coding	147.764	-0.18205	0.0477365	0.000136937	0.00559211	three prime repair exonuclease 2 [Source:HGNC Symbol;Acc:12270]	Inactive
Skin	ENSG00000155966	AFF2	protein_coding	142.408	-0.422551	0.11254	0.000173558	0.00677263	AF4/FMR2 family, member 2 [Source:HGNC Symbol;Acc:3776]	Variable
Skin	ENSG00000147180	ZNF711	protein_coding	166.149	-0.46569	0.096308	1.32861e-06	7.66634e-05	zinc finger protein 711 [Source:HGNC Symbol;Acc:13128]	Variable
Skin	ENSG00000165194	PCDH19	protein_coding	26.7545	-0.488249	0.119255	4.2372e-05	0.00201095	protocadherin 19 [Source:HGNC Symbol;Acc:14270]	Escape
Skin	ENSG00000147119	CHST7	protein_coding	615.592	-0.503635	0.0747239	1.58454e-11	1.32498e-09	carbohydrate (N-acetylglucosamine 6-O) sulfotransferase 7 [Source:HGNC Symbol;Acc:13817]	Inactive
Skin	ENSG00000046653	GPM6B	protein_coding	2400.48	-0.695274	0.116487	2.39158e-09	1.67985e-07	glycoprotein M6B [Source:HGNC Symbol;Acc:4461]	Escape
Skin	ENSG00000157502	MUM1L1	protein_coding	39.4966	-1.04271	0.121703	1.05603e-17	1.09081e-15	melanoma associated antigen (mutated) 1-like 1 [Source:HGNC Symbol;Acc:26583]	Inactive
Small_Intestine	ENSG00000229807	XIST	lincRNA	7923.38	6.76426	0.147392	0	0	X inactive specific transcript (non-protein coding) [Source:HGNC Symbol;Acc:12810]	Escape
Small_Intestine	ENSG00000270641	TSIX	lincRNA	16.7715	3.76833	0.155843	3.5828e-129	2.95581e-126	TSIX transcript, XIST antisense RNA [Source:HGNC Symbol;Acc:12377]	NA
Small_Intestine	ENSG00000270223	RP13-36G14.4	sense_intronic	65.9106	0.685442	0.101304	1.32203e-11	2.54814e-09		NA
Small_Intestine	ENSG00000205664	RP11-706O15.1	protein_coding	272.961	0.624167	0.108207	8.0091e-09	1.20137e-06	HCG1981372, isoform CRA_c; Uncharacterized protein [Source:UniProtKB/TrEMBL;Acc:B1B108]	Escape
Small_Intestine	ENSG00000169249	ZRSR2	protein_coding	1034.12	0.61679	0.0815125	3.82505e-14	9.01619e-12	zinc finger (CCCH type), RNA-binding motif and serine/arginine rich 2 [Source:HGNC Symbol;Acc:23019]	Escape
Small_Intestine	ENSG00000005889	ZFX	protein_coding	2044.55	0.612609	0.0552605	1.46972e-28	8.08348e-26	zinc finger protein, X-linked [Source:HGNC Symbol;Acc:12869]	Escape
Small_Intestine	ENSG00000183943	PRKX	protein_coding	1454.21	0.59927	0.109679	4.65923e-08	5.72294e-06	protein kinase, X-linked [Source:HGNC Symbol;Acc:9441]	Escape
Small_Intestine	ENSG00000228906	RP13-216E22.4	lincRNA	12.2392	0.588647	0.144174	4.44763e-05	0.00305775		Unknown
Small_Intestine	ENSG00000198034	RPS4X	protein_coding	39386.2	0.557881	0.0671178	9.41303e-17	2.58858e-14	ribosomal protein S4, X-linked [Source:HGNC Symbol;Acc:10424]	Escape
Small_Intestine	ENSG00000130021	HDHD1	protein_coding	953.289	0.549666	0.102536	8.28995e-08	9.11894e-06	haloacid dehalogenase-like hydrolase domain containing 1 [Source:HGNC Symbol;Acc:16818]	Escape
Small_Intestine	ENSG00000225470	JPX	lincRNA	716.434	0.530936	0.0582439	7.81389e-20	2.57858e-17	JPX transcript, XIST activator (non-protein coding) [Source:HGNC Symbol;Acc:37191]	Escape
Small_Intestine	ENSG00000126012	KDM5C	protein_coding	7744.05	0.51861	0.0525713	5.90965e-23	2.43773e-20	lysine (K)-specific demethylase 5C [Source:HGNC Symbol;Acc:11114]	Escape
Small_Intestine	ENSG00000147050	KDM6A	protein_coding	2891.45	0.499992	0.0947534	1.31482e-07	1.27615e-05	lysine (K)-specific demethylase 6A [Source:HGNC Symbol;Acc:12637]	Escape
Small_Intestine	ENSG00000006757	PNPLA4	protein_coding	525.3	0.498159	0.0875561	1.27339e-08	1.7509e-06	patatin-like phospholipase domain containing 4 [Source:HGNC Symbol;Acc:24887]	Escape
Small_Intestine	ENSG00000169239	CA5B	protein_coding	480.22	0.428241	0.0959472	8.07062e-06	0.000605297	carbonic anhydrase VB, mitochondrial [Source:HGNC Symbol;Acc:1378]	Escape
Small_Intestine	ENSG00000173674	EIF1AX	protein_coding	3028.55	0.425831	0.0810001	1.46289e-07	1.34098e-05	eukaryotic translation initiation factor 1A, X-linked [Source:HGNC Symbol;Acc:3250]	Escape
Small_Intestine	ENSG00000101846	STS	protein_coding	781.482	0.396516	0.0987926	5.97943e-05	0.00394642	steroid sulfatase (microsomal), isozyme S [Source:HGNC Symbol;Acc:11425]	Escape
Small_Intestine	ENSG00000072501	SMC1A	protein_coding	5143.64	0.393492	0.0582179	1.38989e-11	2.54814e-09	structural maintenance of chromosomes 1A [Source:HGNC Symbol;Acc:11111]	Escape
Small_Intestine	ENSG00000196459	TRAPPC2	protein_coding	889.903	0.392837	0.0680215	7.68659e-09	1.20137e-06	trafficking protein particle complex 2 [Source:HGNC Symbol;Acc:23068]	Escape
Small_Intestine	ENSG00000215301	DDX3X	protein_coding	16825	0.330176	0.0714242	3.78684e-06	0.000312414	DEAD (Asp-Glu-Ala-Asp) box helicase 3, X-linked [Source:HGNC Symbol;Acc:2745]	Escape
Small_Intestine	ENSG00000130741	EIF2S3	protein_coding	5668.19	0.326158	0.0597741	4.85582e-08	5.72294e-06	eukaryotic translation initiation factor 2, subunit 3 gamma, 52kDa [Source:HGNC Symbol;Acc:3267]	Escape
Small_Intestine	ENSG00000086712	TXLNG	protein_coding	1306.64	0.278023	0.0665401	2.93719e-05	0.00210711	taxilin gamma [Source:HGNC Symbol;Acc:18578]	Escape
Small_Intestine	ENSG00000130985	UBA1	protein_coding	14085	0.196624	0.0439956	7.8523e-06	0.000605297	ubiquitin-like modifier activating enzyme 1 [Source:HGNC Symbol;Acc:12469]	Escape
Small_Intestine	ENSG00000214717	ZBED1	protein_coding	3121.56	-0.226075	0.0573319	8.03755e-05	0.00510075	zinc finger, BED-type containing 1 [Source:HGNC Symbol;Acc:447]	Escape
Small_Intestine	ENSG00000002586	CD99	protein_coding	9254.28	-0.452966	0.0871506	2.01982e-07	1.75406e-05	CD99 molecule [Source:HGNC Symbol;Acc:7082]	Escape
Spleen	ENSG00000229807	XIST	lincRNA	2786.28	4.35832	0.124078	2.73745e-270	4.65913e-267	X inactive specific transcript (non-protein coding) [Source:HGNC Symbol;Acc:12810]	Escape
Spleen	ENSG00000184368	MAP7D2	protein_coding	22.0769	1.54182	0.110992	7.15471e-44	2.02955e-41	MAP7 domain containing 2 [Source:HGNC Symbol;Acc:25899]	Inactive
Spleen	ENSG00000147050	KDM6A	protein_coding	2207.57	0.691669	0.0413261	7.06278e-63	4.00695e-60	lysine (K)-specific demethylase 6A [Source:HGNC Symbol;Acc:12637]	Escape
Spleen	ENSG00000173674	EIF1AX	protein_coding	2267.83	0.683618	0.043446	8.72059e-56	3.71061e-53	eukaryotic translation initiation factor 1A, X-linked [Source:HGNC Symbol;Acc:3250]	Escape
Spleen	ENSG00000198034	RPS4X	protein_coding	46634.3	0.65967	0.0536438	9.37236e-35	1.99397e-32	ribosomal protein S4, X-linked [Source:HGNC Symbol;Acc:10424]	Escape
Spleen	ENSG00000130021	HDHD1	protein_coding	756.516	0.633235	0.0426143	6.02153e-50	2.04973e-47	haloacid dehalogenase-like hydrolase domain containing 1 [Source:HGNC Symbol;Acc:16818]	Escape
Spleen	ENSG00000270223	RP13-36G14.4	sense_intronic	85.4539	0.620119	0.0807395	1.5847e-14	1.58656e-12		NA
Spleen	ENSG00000169083	AR	protein_coding	248.035	0.591938	0.119013	6.56716e-07	4.29896e-05	androgen receptor [Source:HGNC Symbol;Acc:644]	Inactive
Spleen	ENSG00000006757	PNPLA4	protein_coding	374.454	0.587784	0.0546942	6.14042e-27	9.5009e-25	patatin-like phospholipase domain containing 4 [Source:HGNC Symbol;Acc:24887]	Escape
Spleen	ENSG00000005889	ZFX	protein_coding	2142.51	0.576508	0.0465695	3.37328e-35	8.20189e-33	zinc finger protein, X-linked [Source:HGNC Symbol;Acc:12869]	Escape
Spleen	ENSG00000225470	JPX	lincRNA	899.933	0.485908	0.0522462	1.39985e-20	1.83272e-18	JPX transcript, XIST activator (non-protein coding) [Source:HGNC Symbol;Acc:37191]	Escape
Spleen	ENSG00000186871	ERCC6L	protein_coding	76.3192	0.468533	0.112092	2.9166e-05	0.0013789	excision repair cross-complementing rodent repair deficiency, complementation group 6-like [Source:HGNC Symbol;Acc:20794]	Inactive
Spleen	ENSG00000086712	TXLNG	protein_coding	1123.11	0.463324	0.0501904	2.67326e-20	3.24992e-18	taxilin gamma [Source:HGNC Symbol;Acc:18578]	Escape
Spleen	ENSG00000205664	RP11-706O15.1	protein_coding	332.794	0.456292	0.0600269	2.92808e-14	2.76866e-12	HCG1981372, isoform CRA_c; Uncharacterized protein [Source:UniProtKB/TrEMBL;Acc:B1B108]	Escape
Spleen	ENSG00000126012	KDM5C	protein_coding	7894.35	0.444293	0.0383409	4.74285e-31	8.96926e-29	lysine (K)-specific demethylase 5C [Source:HGNC Symbol;Acc:11114]	Escape
Spleen	ENSG00000072501	SMC1A	protein_coding	4881.18	0.411505	0.0436097	3.86987e-21	5.48876e-19	structural maintenance of chromosomes 1A [Source:HGNC Symbol;Acc:11111]	Escape
Spleen	ENSG00000215301	DDX3X	protein_coding	16521.5	0.40976	0.0479688	1.31677e-17	1.4941e-15	DEAD (Asp-Glu-Ala-Asp) box helicase 3, X-linked [Source:HGNC Symbol;Acc:2745]	Escape
Spleen	ENSG00000130741	EIF2S3	protein_coding	6264.06	0.404781	0.035832	1.36337e-29	2.32045e-27	eukaryotic translation initiation factor 2, subunit 3 gamma, 52kDa [Source:HGNC Symbol;Acc:3267]	Escape
Spleen	ENSG00000183943	PRKX	protein_coding	2349.86	0.36341	0.0505765	6.70292e-13	6.00441e-11	protein kinase, X-linked [Source:HGNC Symbol;Acc:9441]	Escape
Spleen	ENSG00000224975	INE1	sense_intronic	150.062	0.359844	0.0878734	4.22108e-05	0.00194169	inactivation escape 1 (non-protein coding) [Source:HGNC Symbol;Acc:6060]	NA
Spleen	ENSG00000101846	STS	protein_coding	653.638	0.343227	0.0676606	3.92039e-07	2.669e-05	steroid sulfatase (microsomal), isozyme S [Source:HGNC Symbol;Acc:11425]	Escape
Spleen	ENSG00000169239	CA5B	protein_coding	576.99	0.30664	0.0604099	3.85476e-07	2.669e-05	carbonic anhydrase VB, mitochondrial [Source:HGNC Symbol;Acc:1378]	Escape
Spleen	ENSG00000169895	SYAP1	protein_coding	1545.48	0.304714	0.0590312	2.44428e-07	1.80876e-05	synapse associated protein 1 [Source:HGNC Symbol;Acc:16273]	Escape
Spleen	ENSG00000169249	ZRSR2	protein_coding	1764.53	0.302171	0.0623866	1.2756e-06	7.48646e-05	zinc finger (CCCH type), RNA-binding motif and serine/arginine rich 2 [Source:HGNC Symbol;Acc:23019]	Escape
Spleen	ENSG00000188419	CHM	protein_coding	879.427	0.252365	0.0580631	1.3839e-05	0.00067297	choroideremia (Rab escort protein 1) [Source:HGNC Symbol;Acc:1940]	Inactive
Spleen	ENSG00000124486	USP9X	protein_coding	5430.08	0.238527	0.0414892	8.96995e-09	6.93948e-07	ubiquitin specific peptidase 9, X-linked [Source:HGNC Symbol;Acc:12632]	Escape
Spleen	ENSG00000185753	CXorf38	protein_coding	764.541	0.210067	0.0565902	0.000205566	0.00833033	chromosome X open reading frame 38 [Source:HGNC Symbol;Acc:28589]	Escape
Spleen	ENSG00000069509	FUNDC1	protein_coding	475.456	0.206438	0.0421469	9.67845e-07	6.10101e-05	FUN14 domain containing 1 [Source:HGNC Symbol;Acc:28746]	Escape
Spleen	ENSG00000130985	UBA1	protein_coding	17626.1	0.176161	0.0300308	4.46373e-09	3.61774e-07	ubiquitin-like modifier activating enzyme 1 [Source:HGNC Symbol;Acc:12469]	Escape
Spleen	ENSG00000203879	GDI1	protein_coding	12402.7	-0.156823	0.0424362	0.000219454	0.00868629	GDP dissociation inhibitor 1 [Source:HGNC Symbol;Acc:4226]	Inactive
Spleen	ENSG00000214717	ZBED1	protein_coding	2973.1	-0.169033	0.038641	1.21741e-05	0.000627889	zinc finger, BED-type containing 1 [Source:HGNC Symbol;Acc:447]	Escape
Spleen	ENSG00000197976	AKAP17A	protein_coding	11419.5	-0.23146	0.0496019	3.06599e-06	0.000173944	A kinase (PRKA) anchor protein 17A [Source:HGNC Symbol;Acc:18783]	Escape
Spleen	ENSG00000169084	DHRSX	protein_coding	717.481	-0.236649	0.0538085	1.09256e-05	0.000581106	dehydrogenase/reductase (SDR family) X-linked [Source:HGNC Symbol;Acc:18399]	Escape
Spleen	ENSG00000167393	PPP2R3B	protein_coding	1113.49	-0.242369	0.0637678	0.000144224	0.00613673	protein phosphatase 2, regulatory subunit B'', beta [Source:HGNC Symbol;Acc:13417]	Escape
Spleen	ENSG00000223773	CD99P1	pseudogene	202.092	-0.279726	0.0625322	7.70176e-06	0.000422851	CD99 molecule pseudogene 1 [Source:HGNC Symbol;Acc:7083]	NA
Spleen	ENSG00000130827	PLXNA3	protein_coding	3334.83	-0.308221	0.0801393	0.000120027	0.00523812	plexin A3 [Source:HGNC Symbol;Acc:9101]	Inactive
Spleen	ENSG00000185291	IL3RA	protein_coding	482.804	-0.361248	0.0829634	1.33489e-05	0.000668229	interleukin 3 receptor, alpha (low affinity) [Source:HGNC Symbol;Acc:6012]	Escape
Spleen	ENSG00000067840	PDZD4	protein_coding	1911.65	-0.370928	0.0764873	1.23756e-06	7.48646e-05	PDZ domain containing 4 [Source:HGNC Symbol;Acc:21167]	Inactive
Spleen	ENSG00000002586	CD99	protein_coding	8862.78	-0.421336	0.0540367	6.32905e-15	6.73252e-13	CD99 molecule [Source:HGNC Symbol;Acc:7082]	Escape
Spleen	ENSG00000260802	LINC00890	lincRNA	91.4805	-0.473897	0.125847	0.000166111	0.00689565	long intergenic non-protein coding RNA 890 [Source:HGNC Symbol;Acc:48576]	Unknown
Stomach	ENSG00000229807	XIST	lincRNA	4537.99	7.53843	0.114852	0	0	X inactive specific transcript (non-protein coding) [Source:HGNC Symbol;Acc:12810]	Escape
Stomach	ENSG00000130021	HDHD1	protein_coding	762.833	0.804363	0.0809271	2.80638e-23	6.24419e-21	haloacid dehalogenase-like hydrolase domain containing 1 [Source:HGNC Symbol;Acc:16818]	Escape
Stomach	ENSG00000147050	KDM6A	protein_coding	1874.19	0.592203	0.0558303	2.75931e-26	8.18595e-24	lysine (K)-specific demethylase 6A [Source:HGNC Symbol;Acc:12637]	Escape
Stomach	ENSG00000270223	RP13-36G14.4	sense_intronic	53.2434	0.573014	0.0789152	3.83874e-13	6.83296e-11		NA
Stomach	ENSG00000006756	ARSD	protein_coding	3881.36	0.570743	0.125333	5.26817e-06	0.000426243	arylsulfatase D [Source:HGNC Symbol;Acc:717]	Escape
Stomach	ENSG00000225470	JPX	lincRNA	508.158	0.565046	0.0439718	8.58111e-38	3.81859e-35	JPX transcript, XIST activator (non-protein coding) [Source:HGNC Symbol;Acc:37191]	Escape
Stomach	ENSG00000101846	STS	protein_coding	1031.93	0.549023	0.0804553	8.85684e-12	1.21271e-09	steroid sulfatase (microsomal), isozyme S [Source:HGNC Symbol;Acc:11425]	Escape
Stomach	ENSG00000198034	RPS4X	protein_coding	36148.8	0.533572	0.0416127	1.22964e-37	4.3775e-35	ribosomal protein S4, X-linked [Source:HGNC Symbol;Acc:10424]	Escape
Stomach	ENSG00000006757	PNPLA4	protein_coding	734.737	0.525369	0.0937789	2.11635e-08	2.21594e-06	patatin-like phospholipase domain containing 4 [Source:HGNC Symbol;Acc:24887]	Escape
Stomach	ENSG00000005889	ZFX	protein_coding	1434.73	0.517894	0.0528237	1.0799e-22	2.13581e-20	zinc finger protein, X-linked [Source:HGNC Symbol;Acc:12869]	Escape
Stomach	ENSG00000056998	GYG2	protein_coding	562.105	0.514565	0.0990719	2.0599e-07	1.9298e-05	glycogenin 2 [Source:HGNC Symbol;Acc:4700]	Escape
Stomach	ENSG00000173674	EIF1AX	protein_coding	2943.39	0.486172	0.0471925	6.90883e-25	1.75682e-22	eukaryotic translation initiation factor 1A, X-linked [Source:HGNC Symbol;Acc:3250]	Escape
Stomach	ENSG00000126012	KDM5C	protein_coding	5398.17	0.459922	0.0323972	9.6514e-46	5.7265e-43	lysine (K)-specific demethylase 5C [Source:HGNC Symbol;Acc:11114]	Escape
Stomach	ENSG00000224975	INE1	sense_intronic	102.105	0.371155	0.0826881	7.16859e-06	0.00053167	inactivation escape 1 (non-protein coding) [Source:HGNC Symbol;Acc:6060]	NA
Stomach	ENSG00000169249	ZRSR2	protein_coding	632.275	0.351264	0.0512072	6.90322e-12	1.02398e-09	zinc finger (CCCH type), RNA-binding motif and serine/arginine rich 2 [Source:HGNC Symbol;Acc:23019]	Escape
Stomach	ENSG00000183943	PRKX	protein_coding	572.312	0.328145	0.0639894	2.92655e-07	2.60463e-05	protein kinase, X-linked [Source:HGNC Symbol;Acc:9441]	Escape
Stomach	ENSG00000215301	DDX3X	protein_coding	13126.8	0.31662	0.072916	1.41022e-05	0.000965459	DEAD (Asp-Glu-Ala-Asp) box helicase 3, X-linked [Source:HGNC Symbol;Acc:2745]	Escape
Stomach	ENSG00000069509	FUNDC1	protein_coding	678.913	0.309797	0.0825005	0.00017328	0.0090717	FUN14 domain containing 1 [Source:HGNC Symbol;Acc:28746]	Escape
Stomach	ENSG00000072501	SMC1A	protein_coding	3445.34	0.264935	0.0456892	6.68553e-09	7.93349e-07	structural maintenance of chromosomes 1A [Source:HGNC Symbol;Acc:11111]	Escape
Stomach	ENSG00000169895	SYAP1	protein_coding	2209.65	0.246188	0.0525776	2.83584e-06	0.000240371	synapse associated protein 1 [Source:HGNC Symbol;Acc:16273]	Escape
Stomach	ENSG00000186312	CA5BP1	pseudogene	320.507	0.240469	0.0580311	3.41596e-05	0.00209669	carbonic anhydrase VB pseudogene 1 [Source:HGNC Symbol;Acc:29544]	NA
Stomach	ENSG00000130985	UBA1	protein_coding	10540.7	0.222395	0.036706	1.37127e-09	1.74347e-07	ubiquitin-like modifier activating enzyme 1 [Source:HGNC Symbol;Acc:12469]	Escape
Stomach	ENSG00000086712	TXLNG	protein_coding	1058.47	0.220516	0.0513293	1.73824e-05	0.00114595	taxilin gamma [Source:HGNC Symbol;Acc:18578]	Escape
Stomach	ENSG00000169239	CA5B	protein_coding	406.662	0.213912	0.053885	7.19397e-05	0.00400164	carbonic anhydrase VB, mitochondrial [Source:HGNC Symbol;Acc:1378]	Escape
Stomach	ENSG00000130741	EIF2S3	protein_coding	5810.49	0.203536	0.0466364	1.27518e-05	0.000907926	eukaryotic translation initiation factor 2, subunit 3 gamma, 52kDa [Source:HGNC Symbol;Acc:3267]	Escape
Stomach	ENSG00000046647	GEMIN8	protein_coding	636.685	0.179723	0.0398929	6.63282e-06	0.000513323	gem (nuclear organelle) associated protein 8 [Source:HGNC Symbol;Acc:26044]	Escape
Stomach	ENSG00000196459	TRAPPC2	protein_coding	736.483	0.178634	0.0441045	5.1164e-05	0.00303573	trafficking protein particle complex 2 [Source:HGNC Symbol;Acc:23068]	Escape
Stomach	ENSG00000214717	ZBED1	protein_coding	2110.8	-0.164288	0.0390397	2.57383e-05	0.00163622	zinc finger, BED-type containing 1 [Source:HGNC Symbol;Acc:447]	Escape
Stomach	ENSG00000223773	CD99P1	pseudogene	127.43	-0.347268	0.0601603	7.81639e-09	8.69573e-07	CD99 molecule pseudogene 1 [Source:HGNC Symbol;Acc:7083]	NA
Stomach	ENSG00000002586	CD99	protein_coding	7145.77	-0.387357	0.0960448	5.50486e-05	0.00316085	CD99 molecule [Source:HGNC Symbol;Acc:7082]	Escape
Thyroid	ENSG00000229807	XIST	lincRNA	11100.9	4.57812	0.17317	5.13422e-154	4.47961e-151	X inactive specific transcript (non-protein coding) [Source:HGNC Symbol;Acc:12810]	Escape
Thyroid	ENSG00000270641	TSIX	lincRNA	19.7373	4.34448	0.154125	8.19886e-175	1.4307e-171	TSIX transcript, XIST antisense RNA [Source:HGNC Symbol;Acc:12377]	NA
Thyroid	ENSG00000147050	KDM6A	protein_coding	2180.97	0.725356	0.0337478	1.79232e-102	1.04253e-99	lysine (K)-specific demethylase 6A [Source:HGNC Symbol;Acc:12637]	Escape
Thyroid	ENSG00000005889	ZFX	protein_coding	2327.7	0.626276	0.0507799	6.0057e-35	2.09599e-32	zinc finger protein, X-linked [Source:HGNC Symbol;Acc:12869]	Escape
Thyroid	ENSG00000184368	MAP7D2	protein_coding	20.9351	0.600915	0.120719	6.43098e-07	4.48882e-05	MAP7 domain containing 2 [Source:HGNC Symbol;Acc:25899]	Inactive
Thyroid	ENSG00000126012	KDM5C	protein_coding	8068.13	0.583329	0.0352309	1.41818e-61	6.18682e-59	lysine (K)-specific demethylase 5C [Source:HGNC Symbol;Acc:11114]	Escape
Thyroid	ENSG00000270223	RP13-36G14.4	sense_intronic	122.933	0.545688	0.0643624	2.28369e-17	3.98504e-15		NA
Thyroid	ENSG00000228906	RP13-216E22.4	lincRNA	18.6012	0.540677	0.114645	2.40428e-06	0.000144671		Unknown
Thyroid	ENSG00000126759	CFP	protein_coding	96.762	0.508671	0.111609	5.17353e-06	0.00027357	complement factor properdin [Source:HGNC Symbol;Acc:8864]	Inactive
Thyroid	ENSG00000169249	ZRSR2	protein_coding	1091.21	0.502759	0.0490626	1.21685e-24	3.53902e-22	zinc finger (CCCH type), RNA-binding motif and serine/arginine rich 2 [Source:HGNC Symbol;Acc:23019]	Escape
Thyroid	ENSG00000225470	JPX	lincRNA	1056.38	0.493792	0.0541283	7.33277e-20	1.59946e-17	JPX transcript, XIST activator (non-protein coding) [Source:HGNC Symbol;Acc:37191]	Escape
Thyroid	ENSG00000183943	PRKX	protein_coding	6935.15	0.468345	0.0929869	4.7369e-07	3.44412e-05	protein kinase, X-linked [Source:HGNC Symbol;Acc:9441]	Escape
Thyroid	ENSG00000130021	HDHD1	protein_coding	573.541	0.437823	0.048853	3.18702e-19	6.17928e-17	haloacid dehalogenase-like hydrolase domain containing 1 [Source:HGNC Symbol;Acc:16818]	Escape
Thyroid	ENSG00000198034	RPS4X	protein_coding	48954	0.419639	0.0557428	5.14774e-14	5.98853e-12	ribosomal protein S4, X-linked [Source:HGNC Symbol;Acc:10424]	Escape
Thyroid	ENSG00000215301	DDX3X	protein_coding	16069.8	0.413334	0.0446966	2.2967e-20	5.72533e-18	DEAD (Asp-Glu-Ala-Asp) box helicase 3, X-linked [Source:HGNC Symbol;Acc:2745]	Escape
Thyroid	ENSG00000006757	PNPLA4	protein_coding	997.572	0.387986	0.0529715	2.39926e-13	2.32595e-11	patatin-like phospholipase domain containing 4 [Source:HGNC Symbol;Acc:24887]	Escape
Thyroid	ENSG00000205664	RP11-706O15.1	protein_coding	371.858	0.376032	0.0605819	5.40069e-10	4.48772e-08	HCG1981372, isoform CRA_c; Uncharacterized protein [Source:UniProtKB/TrEMBL;Acc:B1B108]	Escape
Thyroid	ENSG00000173674	EIF1AX	protein_coding	3670.69	0.363301	0.0437076	9.40379e-17	1.49178e-14	eukaryotic translation initiation factor 1A, X-linked [Source:HGNC Symbol;Acc:3250]	Escape
Thyroid	ENSG00000072501	SMC1A	protein_coding	4226.19	0.335427	0.0456726	2.07068e-13	2.1255e-11	structural maintenance of chromosomes 1A [Source:HGNC Symbol;Acc:11111]	Escape
Thyroid	ENSG00000086712	TXLNG	protein_coding	1442.14	0.325215	0.054542	2.4819e-09	1.88301e-07	taxilin gamma [Source:HGNC Symbol;Acc:18578]	Escape
Thyroid	ENSG00000228492	RAB11FIP1P1	pseudogene	199.225	0.319064	0.0834968	0.000132767	0.00472814	RAB11 family interacting protein 1 (class I) pseudogene 1 [Source:HGNC Symbol;Acc:42366]	NA
Thyroid	ENSG00000046647	GEMIN8	protein_coding	1176.53	0.31508	0.0448059	2.03438e-12	1.86842e-10	gem (nuclear organelle) associated protein 8 [Source:HGNC Symbol;Acc:26044]	Escape
Thyroid	ENSG00000196459	TRAPPC2	protein_coding	849.538	0.305181	0.0395242	1.15072e-14	1.43428e-12	trafficking protein particle complex 2 [Source:HGNC Symbol;Acc:23068]	Escape
Thyroid	ENSG00000130741	EIF2S3	protein_coding	5847.06	0.305164	0.0503066	1.31065e-09	1.03958e-07	eukaryotic translation initiation factor 2, subunit 3 gamma, 52kDa [Source:HGNC Symbol;Acc:3267]	Escape
Thyroid	ENSG00000046651	OFD1	protein_coding	4307.53	0.281529	0.0671502	2.75872e-05	0.00126683	oral-facial-digital syndrome 1 [Source:HGNC Symbol;Acc:2567]	Escape
Thyroid	ENSG00000147162	OGT	protein_coding	22790.5	0.275879	0.0677349	4.64268e-05	0.00198145	O-linked N-acetylglucosamine (GlcNAc) transferase [Source:HGNC Symbol;Acc:8127]	Inactive
Thyroid	ENSG00000006756	ARSD	protein_coding	2616.29	0.272247	0.0580946	2.78228e-06	0.000158201	arylsulfatase D [Source:HGNC Symbol;Acc:717]	Escape
Thyroid	ENSG00000169895	SYAP1	protein_coding	2119.82	0.226739	0.0485373	2.99101e-06	0.000163103	synapse associated protein 1 [Source:HGNC Symbol;Acc:16273]	Escape
Thyroid	ENSG00000172943	PHF8	protein_coding	3205.81	0.187398	0.0496707	0.00016142	0.00563356	PHD finger protein 8 [Source:HGNC Symbol;Acc:20672]	Inactive
Thyroid	ENSG00000101901	ALG13	protein_coding	2783.16	0.180329	0.0451712	6.5488e-05	0.00263036	ALG13, UDP-N-acetylglucosaminyltransferase subunit [Source:HGNC Symbol;Acc:30881]	Variable
Thyroid	ENSG00000155959	VBP1	protein_coding	1581.36	-0.17569	0.0415133	2.31485e-05	0.00109173	von Hippel-Lindau binding protein 1 [Source:HGNC Symbol;Acc:12662]	Inactive
Thyroid	ENSG00000102226	USP11	protein_coding	8640.81	-0.178078	0.041466	1.75052e-05	0.000848516	ubiquitin specific peptidase 11 [Source:HGNC Symbol;Acc:12609]	Inactive
Thyroid	ENSG00000204272	RP11-622K12.1	processed_transcript	1849.19	-0.186419	0.0467138	6.58882e-05	0.00263036		NA
Thyroid	ENSG00000214717	ZBED1	protein_coding	2670.02	-0.202239	0.0431747	2.81045e-06	0.000158201	zinc finger, BED-type containing 1 [Source:HGNC Symbol;Acc:447]	Escape
Thyroid	ENSG00000101911	PRPS2	protein_coding	1040.44	-0.214973	0.0494327	1.36887e-05	0.000682479	phosphoribosyl pyrophosphate synthetase 2 [Source:HGNC Symbol;Acc:9465]	Inactive
Thyroid	ENSG00000169084	DHRSX	protein_coding	1076.03	-0.282077	0.0418633	1.60524e-11	1.40057e-09	dehydrogenase/reductase (SDR family) X-linked [Source:HGNC Symbol;Acc:18399]	Escape
Thyroid	ENSG00000184905	TCEAL2	protein_coding	2334.8	-0.296935	0.0765766	0.000105483	0.00400148	transcription elongation factor A (SII)-like 2 [Source:HGNC Symbol;Acc:29818]	Inactive
Thyroid	ENSG00000130988	RGN	protein_coding	1462.95	-0.343929	0.0895244	0.000122168	0.00453581	regucalcin [Source:HGNC Symbol;Acc:9989]	Inactive
Thyroid	ENSG00000078596	ITM2A	protein_coding	5073.59	-0.368171	0.0882517	3.02169e-05	0.00135201	integral membrane protein 2A [Source:HGNC Symbol;Acc:6173]	Inactive
Thyroid	ENSG00000002586	CD99	protein_coding	8399.69	-0.465523	0.0592953	4.12957e-15	5.54315e-13	CD99 molecule [Source:HGNC Symbol;Acc:7082]	Escape
Thyroid	ENSG00000184515	BEX5	protein_coding	919.604	-0.484881	0.0996028	1.12653e-06	7.56073e-05	brain expressed, X-linked 5 [Source:HGNC Symbol;Acc:27990]	Unknown
Thyroid	ENSG00000205081	CXorf30	protein_coding	30.4235	-0.500342	0.137124	0.000263429	0.00901342	chromosome X open reading frame 30 [Source:HGNC Symbol;Acc:27298]	Variable
Thyroid	ENSG00000133169	BEX1	protein_coding	869.727	-0.504725	0.112731	7.56158e-06	0.000388087	brain expressed, X-linked 1 [Source:HGNC Symbol;Acc:1036]	Unknown
Thyroid	ENSG00000198889	DCAF12L1	protein_coding	36.9435	-0.541404	0.141569	0.000131141	0.00472814	DDB1 and CUL4 associated factor 12-like 1 [Source:HGNC Symbol;Acc:29395]	Unknown
Thyroid	ENSG00000077274	CAPN6	protein_coding	287.682	-0.593269	0.145685	4.65556e-05	0.00198145	calpain 6 [Source:HGNC Symbol;Acc:1483]	Inactive
Thyroid	ENSG00000125675	GRIA3	protein_coding	47.9805	-0.622419	0.15603	6.63243e-05	0.00263036	glutamate receptor, ionotropic, AMPA 3 [Source:HGNC Symbol;Acc:4573]	Variable
Thyroid	ENSG00000158164	TMSB15A	protein_coding	104.351	-0.639879	0.161502	7.43108e-05	0.00288161	thymosin beta 15a [Source:HGNC Symbol;Acc:30744]	Inactive
Thyroid	ENSG00000101850	GPR143	protein_coding	108.878	-0.640715	0.0854662	6.54378e-14	7.13681e-12	G protein-coupled receptor 143 [Source:HGNC Symbol;Acc:20145]	Variable
Thyroid	ENSG00000179542	SLITRK4	protein_coding	115.363	-0.644455	0.135094	1.83846e-06	0.000118819	SLIT and NTRK-like family, member 4 [Source:HGNC Symbol;Acc:23502]	Unknown
Thyroid	ENSG00000147402	GABRQ	protein_coding	14.0445	-0.803587	0.169803	2.218e-06	0.000138229	gamma-aminobutyric acid (GABA) A receptor, theta [Source:HGNC Symbol;Acc:14454]	Unknown

## Sheet: Table 4
Expression levels of the 22 genes with female-biased expression uniquely in placenta
* based on ENSEMBL 75 (equivalent to GENCODE 19)
** FPKM = Fragments Per Kilobase of transcript per Million mapped reads (from DESeq2 package)
*** the mean of normalized counts for all samples from DESeq2 package
**** the ratio of baseMean of females over males in log2 scale (from DESeq2 package)
§ FDR = false discovery rate; in this table FDR is calculated based on the number of genes on chromosome X
	ensembl gene ID*	hgnc symbol	tissue	FPKM (mean)	FPKM, female (mean)	FPKM, male (mean)	baseMean***	log2 fold change****	FDR§
1	ENSG00000001497	LAS1L	Adipose_Tissue	7.26892	7.57271	7.10162	2255.63	0.0914093	0.251274
	ENSG00000001497	LAS1L	Adrenal_Gland	7.73368	7.81266	7.67191	2507.62	0.0255991	0.999897
	ENSG00000001497	LAS1L	Blood	2.24864	2.09297	2.33322	755.672	-0.148485	0.420235
	ENSG00000001497	LAS1L	Blood_Vessel	8.7599	8.54916	8.8886	2706.29	-0.0550723	0.709576
	ENSG00000001497	LAS1L	Brain	15.3367	15.6257	15.2148	5171.33	0.0363638	0.998583
	ENSG00000001497	LAS1L	Colon	12.8899	13.0691	12.7662	3949.92	0.032937	1
	ENSG00000001497	LAS1L	Esophagus	12.5114	12.1677	12.7301	3739.8	-0.0630185	0.820958
	ENSG00000001497	LAS1L	Heart	3.233	3.28922	3.20218	1247.19	0.0382254	0.998016
	ENSG00000001497	LAS1L	Liver	3.66615	3.90867	3.53326	1157.52	0.140911	0.562365
	ENSG00000001497	LAS1L	Lung	7.39207	7.54701	7.31649	2308.07	0.0440433	0.999508
	ENSG00000001497	LAS1L	Muscle	3.97809	4.11114	3.90014	1443.2	0.0749656	0.278877
	ENSG00000001497	LAS1L	Nerve	14.8202	15.2563	14.6256	4392.83	0.0601375	0.535532
	ENSG00000001497	LAS1L	Pancreas	5.10084	5.03212	5.1497	1531.2	-0.0322965	1
	ENSG00000001497	LAS1L	Pituitary	9.07009	9.05472	9.07538	2614.84	-0.00317479	0.989975
	ENSG00000001497	LAS1L	Placenta	2.70158	2.87164	2.53912	922.294	0.174144	7.34532e-09
	ENSG00000001497	LAS1L	Skin	6.62903	6.43079	6.7431	2299.09	-0.0656399	0.999174
	ENSG00000001497	LAS1L	Small_Intestine	7.2066	7.46836	6.99964	2217.19	0.0879955	0.992347
	ENSG00000001497	LAS1L	Spleen	9.43809	9.54036	9.36188	2570.88	0.026625	0.994458
	ENSG00000001497	LAS1L	Stomach	7.22721	6.84382	7.51202	1917.76	-0.130858	0.21254
	ENSG00000001497	LAS1L	Thyroid	9.78385	9.86358	9.74517	2972.53	0.0172202	0.998132
2	ENSG00000012174	MBTPS2	Adipose_Tissue	2.00091	2.08985	1.95192	991.736	0.0969599	0.367163
	ENSG00000012174	MBTPS2	Adrenal_Gland	2.92778	3.04788	2.83384	1516.3	0.100932	0.66708
	ENSG00000012174	MBTPS2	Blood	0.133412	0.137002	0.131461	71.6108	0.0556669	1
	ENSG00000012174	MBTPS2	Blood_Vessel	2.09541	2.10627	2.08878	1033.99	0.0123071	0.997716
	ENSG00000012174	MBTPS2	Brain	1.02433	1.01081	1.03003	551.67	-0.0250404	0.998583
	ENSG00000012174	MBTPS2	Colon	1.80462	1.84109	1.77944	883.274	0.0462971	1
	ENSG00000012174	MBTPS2	Esophagus	1.69029	1.75633	1.64826	807.006	0.088073	0.684724
	ENSG00000012174	MBTPS2	Heart	0.870688	0.948539	0.827995	536.486	0.180453	0.391377
	ENSG00000012174	MBTPS2	Liver	1.55574	1.549	1.55944	784.564	-0.00916731	0.998812
	ENSG00000012174	MBTPS2	Lung	1.56122	1.57178	1.55607	778.609	0.0136008	0.999508
	ENSG00000012174	MBTPS2	Muscle	1.28951	1.33685	1.26177	747.219	0.0814667	0.547703
	ENSG00000012174	MBTPS2	Nerve	2.22294	2.22571	2.22171	1052.42	0.00230386	0.99932
	ENSG00000012174	MBTPS2	Pancreas	1.18739	1.23452	1.15387	569.314	0.0920452	1
	ENSG00000012174	MBTPS2	Pituitary	1.76968	1.59614	1.82942	814.893	-0.191686	0.143047
	ENSG00000012174	MBTPS2	Placenta	2.29273	2.56865	2.02916	1250.19	0.308126	8.89737e-06
	ENSG00000012174	MBTPS2	Skin	4.51833	4.50008	4.52883	2502.97	-0.00896849	0.999174
	ENSG00000012174	MBTPS2	Small_Intestine	1.05523	1.06304	1.04905	518.55	0.0175359	0.992347
	ENSG00000012174	MBTPS2	Spleen	1.04222	1.13154	0.975666	453.447	0.200184	0.0328695
	ENSG00000012174	MBTPS2	Stomach	1.42189	1.43257	1.41396	602.646	0.018865	0.999577
	ENSG00000012174	MBTPS2	Thyroid	1.6618	1.62293	1.68065	806.429	-0.0491872	0.998132
3	ENSG00000072506	HSD17B10	Adipose_Tissue	38.6128	43.9302	35.6844	2390.4	0.282125	0.0154008
	ENSG00000072506	HSD17B10	Adrenal_Gland	61.7509	61.7997	61.7128	3994.47	0.00194498	0.999897
	ENSG00000072506	HSD17B10	Blood	16.0459	14.8193	16.7124	1075.77	-0.166329	0.213253
	ENSG00000072506	HSD17B10	Blood_Vessel	43.2569	43.9607	42.8271	2666.07	0.0364767	0.997716
	ENSG00000072506	HSD17B10	Brain	15.7251	16.5615	15.3722	1057.8	0.0967291	0.998583
	ENSG00000072506	HSD17B10	Colon	35.9555	35.973	35.9435	2198.09	0.00121412	1
	ENSG00000072506	HSD17B10	Esophagus	42.1962	44.4741	40.7466	2516.27	0.11916	0.570326
	ENSG00000072506	HSD17B10	Heart	29.3091	30.1187	28.8651	2255.63	0.0593185	0.970791
	ENSG00000072506	HSD17B10	Liver	78.1507	76.9771	78.7939	4922.58	-0.0315669	0.998812
	ENSG00000072506	HSD17B10	Lung	33.0341	34.2606	32.4358	2057.72	0.0745322	0.999508
	ENSG00000072506	HSD17B10	Muscle	24.732	24.8559	24.6595	1790	0.0111716	0.999183
	ENSG00000072506	HSD17B10	Nerve	44.6698	47.9504	43.2057	2641.47	0.140161	0.466995
	ENSG00000072506	HSD17B10	Pancreas	24.866	23.2415	26.0212	1489.14	-0.151381	0.697953
	ENSG00000072506	HSD17B10	Pituitary	46.6948	44.4857	47.4553	2685.61	-0.0906821	0.809376
	ENSG00000072506	HSD17B10	Placenta	12.8613	14.4886	11.3069	875.948	0.338539	8.51324e-12
	ENSG00000072506	HSD17B10	Skin	29.8323	29.1151	30.2449	2064.11	-0.0532225	0.999174
	ENSG00000072506	HSD17B10	Small_Intestine	28.3732	27.958	28.7014	1741.49	-0.0356193	0.992347
	ENSG00000072506	HSD17B10	Spleen	34.8598	36.1904	33.8683	1894.36	0.0893814	0.778929
	ENSG00000072506	HSD17B10	Stomach	33.5354	34.1237	33.0984	1775.29	0.0428107	0.999577
	ENSG00000072506	HSD17B10	Thyroid	49.1618	49.7746	48.8646	2979.79	0.0254709	0.998132
4	ENSG00000102172	SMS	Adipose_Tissue	13.3895	13.7157	13.2099	2003.49	0.053192	0.919228
	ENSG00000102172	SMS	Adrenal_Gland	43.6972	44.2432	43.2702	6832.09	0.028894	0.999897
	ENSG00000102172	SMS	Blood	4.65289	4.53045	4.71942	753.982	-0.0582755	0.950688
	ENSG00000102172	SMS	Blood_Vessel	23.0983	22.1215	23.6948	3440.96	-0.0949749	0.548285
	ENSG00000102172	SMS	Brain	20.4109	20.6799	20.2974	3318.61	0.0258777	0.998583
	ENSG00000102172	SMS	Colon	24.1136	23.564	24.4931	3563.08	-0.0536578	1
	ENSG00000102172	SMS	Esophagus	18.3898	19.3762	17.7621	2650.61	0.122532	0.161406
	ENSG00000102172	SMS	Heart	10.836	11.2698	10.5982	2015.67	0.082832	0.986882
	ENSG00000102172	SMS	Liver	6.60816	7.05605	6.36275	1006.06	0.144651	0.448549
	ENSG00000102172	SMS	Lung	19.0088	19.4667	18.7854	2861.95	0.0483833	0.999508
	ENSG00000102172	SMS	Muscle	7.75816	7.50008	7.90936	1357.18	-0.0742184	0.835427
	ENSG00000102172	SMS	Nerve	15.4589	15.1779	15.5844	2209.5	-0.0373358	0.99932
	ENSG00000102172	SMS	Pancreas	6.66268	6.75899	6.59419	964.412	0.0333591	1
	ENSG00000102172	SMS	Pituitary	18.9244	18.4956	19.072	2630.76	-0.0426677	0.989975
	ENSG00000102172	SMS	Placenta	45.8952	50.6236	41.3786	7555.18	0.256744	0.00264935
	ENSG00000102172	SMS	Skin	30.8804	30.9258	30.8542	5164.33	0.00265622	0.999174
	ENSG00000102172	SMS	Small_Intestine	15.0679	14.8445	15.2445	2235.36	-0.0366636	0.992347
	ENSG00000102172	SMS	Spleen	15.4387	15.3264	15.5223	2027.83	-0.0173328	0.994458
	ENSG00000102172	SMS	Stomach	15.545	15.5283	15.5574	1989.02	-0.0024908	0.999577
	ENSG00000102172	SMS	Thyroid	29.7232	30.879	29.1625	4354.49	0.0785692	0.897
5	ENSG00000102309	PIN4	Adipose_Tissue	2.86464	2.93734	2.8246	637.949	0.0559582	0.704928
	ENSG00000102309	PIN4	Adrenal_Gland	3.35406	3.40845	3.31151	780.484	0.0409731	0.999897
	ENSG00000102309	PIN4	Blood	0.422886	0.416854	0.426164	101.99	-0.0279426	1
	ENSG00000102309	PIN4	Blood_Vessel	3.19166	3.25764	3.15137	707.637	0.0464069	0.932946
	ENSG00000102309	PIN4	Brain	3.04042	3.20181	2.97234	735.736	0.104124	0.502457
	ENSG00000102309	PIN4	Colon	3.74418	3.95329	3.5998	823.407	0.132364	0.116506
	ENSG00000102309	PIN4	Esophagus	3.44767	3.63427	3.32893	739.585	0.124045	0.0705806
	ENSG00000102309	PIN4	Heart	2.22767	2.23123	2.22571	616.728	0.00328006	0.998016
	ENSG00000102309	PIN4	Liver	3.05831	3.03848	3.06918	692.977	-0.0136074	0.998812
	ENSG00000102309	PIN4	Lung	2.85724	2.9864	2.79424	640.249	0.091668	0.853461
	ENSG00000102309	PIN4	Muscle	2.28384	2.31699	2.26442	594.618	0.032444	0.999183
	ENSG00000102309	PIN4	Nerve	3.99235	4.10251	3.94319	849.254	0.0567486	0.79055
	ENSG00000102309	PIN4	Pancreas	1.80546	1.84088	1.78028	388.952	0.0466484	1
	ENSG00000102309	PIN4	Pituitary	3.77592	3.78025	3.77443	781.223	0.00298552	0.989975
	ENSG00000102309	PIN4	Placenta	1.62253	1.72128	1.52821	397.524	0.163819	0.00634729
	ENSG00000102309	PIN4	Skin	3.38027	3.46712	3.33029	841.348	0.0555761	0.999174
	ENSG00000102309	PIN4	Small_Intestine	3.04143	3.1149	2.98334	671.536	0.0594437	0.992347
	ENSG00000102309	PIN4	Spleen	3.50885	3.59538	3.44438	685.932	0.0593478	0.887582
	ENSG00000102309	PIN4	Stomach	3.2117	3.30714	3.1408	611.615	0.073443	0.881002
	ENSG00000102309	PIN4	Thyroid	4.72143	4.86198	4.65324	1029.46	0.0624788	0.68793
6	ENSG00000122824	NUDT10	Adipose_Tissue	0.447687	0.423194	0.461175	51.055	-0.105257	0.998281
	ENSG00000122824	NUDT10	Adrenal_Gland	0.622073	0.667959	0.586187	74.1281	0.15447	0.854322
	ENSG00000122824	NUDT10	Blood	0.0391781	0.0350862	0.0414015	4.83864	-0.180966	0.965463
	ENSG00000122824	NUDT10	Blood_Vessel	1.82983	1.80156	1.84709	207.755	-0.0334304	0.997716
	ENSG00000122824	NUDT10	Brain	5.6546	5.38932	5.76652	700.71	-0.085985	0.998583
	ENSG00000122824	NUDT10	Colon	2.02136	2.14489	1.93606	227.64	0.130975	1
	ENSG00000122824	NUDT10	Esophagus	0.872877	0.941935	0.828931	95.8877	0.157412	0.676178
	ENSG00000122824	NUDT10	Heart	0.0911455	0.090178	0.091676	12.9219	-0.0291527	0.998016
	ENSG00000122824	NUDT10	Liver	0.223367	0.212001	0.229594	25.9181	-0.0714644	0.998812
	ENSG00000122824	NUDT10	Lung	0.23647	0.181363	0.263351	27.1347	-0.347096	0.212524
	ENSG00000122824	NUDT10	Muscle	0.0388886	0.0326522	0.0425422	5.18491	-0.286845	0.279338
	ENSG00000122824	NUDT10	Nerve	1.10426	1.00092	1.15037	120.289	-0.186153	0.189392
	ENSG00000122824	NUDT10	Pancreas	0.0766514	0.0841805	0.0712974	8.45621	0.142532	1
	ENSG00000122824	NUDT10	Pituitary	1.6373	1.82027	1.57431	173.471	0.158163	0.989975
	ENSG00000122824	NUDT10	Placenta	0.108417	0.219011	0.0027761	13.6025	0.363666	7.2692e-07
	ENSG00000122824	NUDT10	Skin	0.56035	0.598213	0.538563	71.422	0.122561	0.999174
	ENSG00000122824	NUDT10	Small_Intestine	0.593579	0.578828	0.605243	67.1146	-0.0438904	0.992347
	ENSG00000122824	NUDT10	Spleen	2.56742	2.51276	2.60814	257.016	-0.0396286	0.994458
	ENSG00000122824	NUDT10	Stomach	0.682484	0.642051	0.712519	66.5554	-0.116603	0.999577
	ENSG00000122824	NUDT10	Thyroid	0.465879	0.397615	0.498997	52.0183	-0.278956	0.240766
7	ENSG00000123496	IL13RA2	Adipose_Tissue	0.553231	0.600123	0.527407	44.9164	0.337513	0.259841
	ENSG00000123496	IL13RA2	Adrenal_Gland	1.32803	1.50527	1.18942	90.213	0.14734	0.999897
	ENSG00000123496	IL13RA2	Blood	0.0134845	0.0160163	0.0121089	1.17414	-0.0406204	1
	ENSG00000123496	IL13RA2	Blood_Vessel	15.9171	15.0939	16.4198	1430.62	-0.10361	0.949634
	ENSG00000123496	IL13RA2	Brain	0.319225	0.326715	0.316066	31.3151	0.0309969	0.998583
	ENSG00000123496	IL13RA2	Colon	0.147816	0.126966	0.162213	13.1779	-0.235541	0.955616
	ENSG00000123496	IL13RA2	Esophagus	0.203148	0.213205	0.196748	17.6662	0.0818475	0.997706
	ENSG00000123496	IL13RA2	Heart	0.0428283	0.0536356	0.0369017	4.80664	0.290447	0.547572
	ENSG00000123496	IL13RA2	Liver	0.60924	0.57555	0.6277	55.9621	-0.0645991	0.998812
	ENSG00000123496	IL13RA2	Lung	1.25886	1.72564	1.03116	114.353	0.334894	0.322583
	ENSG00000123496	IL13RA2	Muscle	0.0274827	0.0317419	0.0249874	2.90067	0.209407	0.800632
	ENSG00000123496	IL13RA2	Nerve	0.0652727	0.0666985	0.0646364	5.62871	0.0241798	0.99932
	ENSG00000123496	IL13RA2	Pancreas	0.0635311	0.0617803	0.064776	5.54832	-0.0274306	1
	ENSG00000123496	IL13RA2	Pituitary	7.19659	6.66249	7.38046	603.597	-0.125481	0.989975
	ENSG00000123496	IL13RA2	Placenta	1.22732	1.74129	0.736352	121.898	0.425187	0.000395058
	ENSG00000123496	IL13RA2	Skin	8.90022	9.19615	8.72993	898.035	0.0476116	0.999174
	ENSG00000123496	IL13RA2	Small_Intestine	0.177704	0.17058	0.183338	15.9058	-0.0559992	0.992347
	ENSG00000123496	IL13RA2	Spleen	0.0985315	0.0703204	0.119552	7.80834	-0.290025	0.272144
	ENSG00000123496	IL13RA2	Stomach	0.136608	0.120241	0.148767	7.85044	-0.0484586	0.999577
	ENSG00000123496	IL13RA2	Thyroid	0.655717	0.57398	0.695371	57.9588	-0.197017	0.787652
8	ENSG00000147065	MSN	Adipose_Tissue	93.5217	92.0536	94.3303	30994	-0.033781	0.998281
	ENSG00000147065	MSN	Adrenal_Gland	41.8081	41.9737	41.6786	14477.8	0.00967077	0.999897
	ENSG00000147065	MSN	Blood	128.428	128.855	128.195	46093.4	0.00718179	1
	ENSG00000147065	MSN	Blood_Vessel	128.652	125.809	130.388	42448.1	-0.0487425	0.997716
	ENSG00000147065	MSN	Brain	13.8854	15.0945	13.3752	5000.28	0.130462	0.998583
	ENSG00000147065	MSN	Colon	59.8363	58.287	60.9061	19582.6	-0.0589327	1
	ENSG00000147065	MSN	Esophagus	64.2162	63.2679	64.8196	20500.1	-0.033315	0.997706
	ENSG00000147065	MSN	Heart	28.8909	32.771	26.763	11902.9	0.262606	0.156372
	ENSG00000147065	MSN	Liver	18.8052	20.2826	17.9956	6341.09	0.141061	0.998812
	ENSG00000147065	MSN	Lung	147.775	143.811	149.708	49277.7	-0.051929	0.999508
	ENSG00000147065	MSN	Muscle	13.3966	12.5605	13.8864	5190.56	-0.139041	0.221963
	ENSG00000147065	MSN	Nerve	85.1934	81.5749	86.8084	26969	-0.0867821	0.579108
	ENSG00000147065	MSN	Pancreas	10.9793	11.0004	10.9643	3519.9	0.0040377	1
	ENSG00000147065	MSN	Pituitary	25.4047	25.059	25.5238	7821.97	-0.024129	0.989975
	ENSG00000147065	MSN	Placenta	22.232	23.9876	20.555	8105.83	0.206595	0.00275163
	ENSG00000147065	MSN	Skin	87.0981	83.0166	89.4467	32261.4	-0.100833	0.763127
	ENSG00000147065	MSN	Small_Intestine	41.5683	44.6585	39.125	13658.5	0.159555	0.992347
	ENSG00000147065	MSN	Spleen	86.6318	88.8379	84.9881	25202.4	0.0610527	0.901938
	ENSG00000147065	MSN	Stomach	35.1421	35.1053	35.1695	9959.1	-0.00218303	0.999577
	ENSG00000147065	MSN	Thyroid	76.8566	74.7763	77.8659	24938.2	-0.0570565	0.887381
9	ENSG00000147099	HDAC8	Adipose_Tissue	2.10414	2.09497	2.10919	629.224	-0.0082723	0.998281
	ENSG00000147099	HDAC8	Adrenal_Gland	4.69036	4.608	4.75478	1465.59	-0.0446663	0.999897
	ENSG00000147099	HDAC8	Blood	0.512535	0.496834	0.521066	165.985	-0.0679	0.662259
	ENSG00000147099	HDAC8	Blood_Vessel	2.41382	2.39983	2.42236	718.641	-0.0137175	0.997716
	ENSG00000147099	HDAC8	Brain	2.36859	2.36009	2.37217	769.646	-0.00758721	0.998583
	ENSG00000147099	HDAC8	Colon	2.3371	2.33584	2.33797	690.158	-0.00108304	1
	ENSG00000147099	HDAC8	Esophagus	2.20815	2.22383	2.19817	636.07	0.0166732	0.997706
	ENSG00000147099	HDAC8	Heart	1.32291	1.35052	1.30776	491.797	0.0451073	0.998016
	ENSG00000147099	HDAC8	Liver	1.69999	1.67182	1.71542	517.245	-0.0357113	0.998812
	ENSG00000147099	HDAC8	Lung	2.24599	2.27638	2.23117	675.809	0.027991	0.999508
	ENSG00000147099	HDAC8	Muscle	1.0641	1.09737	1.0446	372.02	0.0696369	0.609241
	ENSG00000147099	HDAC8	Nerve	2.26137	2.21914	2.28022	645.945	-0.0388391	0.785976
	ENSG00000147099	HDAC8	Pancreas	1.5217	1.48717	1.54626	440.2	-0.0564299	1
	ENSG00000147099	HDAC8	Pituitary	3.92094	4.0718	3.869	1089.32	0.0726076	0.616413
	ENSG00000147099	HDAC8	Placenta	1.61281	1.80115	1.4329	530.601	0.322607	3.02921e-22
	ENSG00000147099	HDAC8	Skin	2.50142	2.54034	2.47903	836.038	0.0346458	0.999174
	ENSG00000147099	HDAC8	Small_Intestine	1.90833	1.88627	1.92577	565.794	-0.028996	0.992347
	ENSG00000147099	HDAC8	Spleen	2.20016	2.25875	2.1565	577.542	0.0650179	0.45596
	ENSG00000147099	HDAC8	Stomach	2.14515	2.17213	2.12511	548.547	0.0306193	0.999577
	ENSG00000147099	HDAC8	Thyroid	3.17319	3.10456	3.20648	929.061	-0.0460445	0.641651
10	ENSG00000165168	CYBB	Adipose_Tissue	9.85299	10.2758	9.62015	2419.63	0.0774537	0.998281
	ENSG00000165168	CYBB	Adrenal_Gland	7.82982	7.92513	7.75528	2009.14	0.024858	0.999897
	ENSG00000165168	CYBB	Blood	41.9684	41.3638	42.2969	11161.4	-0.030448	1
	ENSG00000165168	CYBB	Blood_Vessel	5.24295	5.75116	4.93259	1281.84	0.161452	0.793875
	ENSG00000165168	CYBB	Brain	0.8463	0.875199	0.834109	225.828	0.0462645	0.998583
	ENSG00000165168	CYBB	Colon	3.35505	3.6782	3.13192	813.618	0.182212	1
	ENSG00000165168	CYBB	Esophagus	3.41409	4.11551	2.96772	807.609	0.346934	0.161782
	ENSG00000165168	CYBB	Heart	1.17712	1.4601	1.02194	359.359	0.435989	0.0128451
	ENSG00000165168	CYBB	Liver	1.50547	1.63721	1.43329	376.162	0.126806	0.998812
	ENSG00000165168	CYBB	Lung	22.6072	20.6285	23.5723	5586.15	-0.153031	0.999508
	ENSG00000165168	CYBB	Muscle	0.651733	0.648132	0.653842	187.114	-0.0115248	0.999183
	ENSG00000165168	CYBB	Nerve	5.02697	4.91162	5.07845	1179.18	-0.0383443	0.99932
	ENSG00000165168	CYBB	Pancreas	1.77418	1.58083	1.91167	421.472	-0.197695	0.958379
	ENSG00000165168	CYBB	Pituitary	1.84363	1.87472	1.83292	420.62	0.0249286	0.989975
	ENSG00000165168	CYBB	Placenta	20.4169	22.6593	18.275	5516.02	0.280945	8.89093e-05
	ENSG00000165168	CYBB	Skin	0.0139646	0.0143085	0.0137666	3.8328	0.0366264	0.999174
	ENSG00000165168	CYBB	Small_Intestine	11.6	13.3669	10.2028	2824.31	0.27006	0.992347
	ENSG00000165168	CYBB	Spleen	41.8692	43.3524	40.7642	9025.57	0.0777584	0.994458
	ENSG00000165168	CYBB	Stomach	3.00242	3.22398	2.83784	630.492	0.154013	0.999577
	ENSG00000165168	CYBB	Thyroid	2.0957	2.63752	1.83284	503.881	0.409612	0.0742397
11	ENSG00000166432	ZMAT1	Adipose_Tissue	4.1993	4.15756	4.22229	1751.45	-0.020834	0.998281
	ENSG00000166432	ZMAT1	Adrenal_Gland	5.73112	5.6611	5.78588	2497.68	-0.0294158	0.999897
	ENSG00000166432	ZMAT1	Blood	0.493291	0.590638	0.440398	222.812	0.360413	0.0852039
	ENSG00000166432	ZMAT1	Blood_Vessel	6.46166	6.6772	6.33004	2683.13	0.0696465	0.997716
	ENSG00000166432	ZMAT1	Brain	5.12865	5.6098	4.92566	2324.31	0.155778	0.891815
	ENSG00000166432	ZMAT1	Colon	6.3532	6.67724	6.12946	2616.69	0.109614	1
	ENSG00000166432	ZMAT1	Esophagus	5.66368	5.48729	5.77592	2275.43	-0.0671223	0.997706
	ENSG00000166432	ZMAT1	Heart	2.04704	2.03188	2.05536	1061.39	-0.0145126	0.998016
	ENSG00000166432	ZMAT1	Liver	3.09738	3.28266	2.99586	1314.42	0.112792	0.998812
	ENSG00000166432	ZMAT1	Lung	4.59944	4.62839	4.58531	1930.23	0.0119498	0.999508
	ENSG00000166432	ZMAT1	Muscle	0.941689	0.996506	0.909574	459.179	0.122949	0.644991
	ENSG00000166432	ZMAT1	Nerve	20.6424	20.8306	20.5585	8223.82	0.0174294	0.99932
	ENSG00000166432	ZMAT1	Pancreas	4.7659	4.84489	4.70973	1922.9	0.0373601	1
	ENSG00000166432	ZMAT1	Pituitary	29.1339	31.5284	28.3096	11289	0.144076	0.809376
	ENSG00000166432	ZMAT1	Placenta	0.30543	0.350295	0.262573	140.147	0.334961	0.00109044
	ENSG00000166432	ZMAT1	Skin	0.280743	0.285712	0.277883	130.869	0.0303376	0.999174
	ENSG00000166432	ZMAT1	Small_Intestine	5.59998	6.19885	5.12646	2315.69	0.215672	0.992347
	ENSG00000166432	ZMAT1	Spleen	8.79607	8.80685	8.78805	3220.38	0.0028318	0.994529
	ENSG00000166432	ZMAT1	Stomach	4.02838	4.02475	4.03107	1436.73	-0.00226023	0.999577
	ENSG00000166432	ZMAT1	Thyroid	23.17	22.5487	23.4714	9461.59	-0.054853	0.998132
12	ENSG00000173681	CXorf23	Adipose_Tissue	1.84357	1.78728	1.87457	883.352	-0.0674821	0.768417
	ENSG00000173681	CXorf23	Adrenal_Gland	1.12715	1.10572	1.14392	564.333	-0.0463191	0.999897
	ENSG00000173681	CXorf23	Blood	0.804996	0.872048	0.768562	417.718	0.171997	0.297214
	ENSG00000173681	CXorf23	Blood_Vessel	2.08906	2.10448	2.07964	996.558	0.016767	0.997716
	ENSG00000173681	CXorf23	Brain	1.36369	1.34473	1.37168	710.005	-0.0276483	0.998583
	ENSG00000173681	CXorf23	Colon	2.32545	2.30869	2.33702	1100.33	-0.0174392	1
	ENSG00000173681	CXorf23	Esophagus	2.20993	2.2026	2.2146	1020	-0.00741099	0.997706
	ENSG00000173681	CXorf23	Heart	0.790656	0.776542	0.798396	470.965	-0.0400237	0.998016
	ENSG00000173681	CXorf23	Liver	0.695414	0.712745	0.685918	339.031	0.0526874	0.998812
	ENSG00000173681	CXorf23	Lung	2.27849	2.28377	2.27591	1098.52	0.00467651	0.999508
	ENSG00000173681	CXorf23	Muscle	1.11421	1.14005	1.09907	624.159	0.0521294	0.775224
	ENSG00000173681	CXorf23	Nerve	3.43804	3.56989	3.3792	1573.54	0.077244	0.571927
	ENSG00000173681	CXorf23	Pancreas	1.18904	1.1938	1.18566	551.14	0.00916757	1
	ENSG00000173681	CXorf23	Pituitary	2.23056	2.17287	2.25042	992.945	-0.04962	0.989975
	ENSG00000173681	CXorf23	Placenta	1.76913	1.99788	1.55062	932.586	0.346403	7.7394e-13
	ENSG00000173681	CXorf23	Skin	1.71284	1.7432	1.69537	917.277	0.0386847	0.999174
	ENSG00000173681	CXorf23	Small_Intestine	2.67197	2.72314	2.6315	1269.35	0.0475942	0.992347
	ENSG00000173681	CXorf23	Spleen	2.6983	2.64956	2.73461	1134.92	-0.0433441	0.994458
	ENSG00000173681	CXorf23	Stomach	1.74985	1.75237	1.74797	716.971	0.00335073	0.999577
	ENSG00000173681	CXorf23	Thyroid	2.48657	2.4867	2.4865	1166.52	0.000344322	0.99884
13	ENSG00000182287	AP1S2	Adipose_Tissue	6.20728	6.13469	6.24726	1847.96	-0.025538	0.998281
	ENSG00000182287	AP1S2	Adrenal_Gland	2.44222	2.48135	2.41162	759.719	0.0390913	0.999897
	ENSG00000182287	AP1S2	Blood	3.74942	3.95462	3.63793	1208.84	0.111112	0.894118
	ENSG00000182287	AP1S2	Blood_Vessel	8.58698	9.13048	8.25508	2545.12	0.141953	0.0107597
	ENSG00000182287	AP1S2	Brain	5.99099	6.32218	5.85126	1938.03	0.102196	0.972441
	ENSG00000182287	AP1S2	Colon	13.4597	13.9767	13.1027	3957	0.0874514	1
	ENSG00000182287	AP1S2	Esophagus	15.2473	16.4545	14.4791	4372.5	0.176656	0.0903841
	ENSG00000182287	AP1S2	Heart	9.8652	10.4304	9.55525	3651.1	0.115935	0.853753
	ENSG00000182287	AP1S2	Liver	0.882708	0.963449	0.838466	267.38	0.179314	0.958244
	ENSG00000182287	AP1S2	Lung	5.75082	5.8176	5.71824	1722.68	0.0238362	0.999508
	ENSG00000182287	AP1S2	Muscle	10.332	9.43907	10.8551	3596.07	-0.194123	0.0198182
	ENSG00000182287	AP1S2	Nerve	15.2215	15.5538	15.0732	4328.54	0.0430727	0.99932
	ENSG00000182287	AP1S2	Pancreas	1.73511	1.79089	1.69544	499.698	0.0748271	1
	ENSG00000182287	AP1S2	Pituitary	7.39055	8.40864	7.04005	2044.1	0.246969	0.0655694
	ENSG00000182287	AP1S2	Placenta	4.34959	4.77886	3.93954	1424.6	0.250052	0.00159941
	ENSG00000182287	AP1S2	Skin	4.05932	4.31644	3.91137	1350.68	0.131707	0.477476
	ENSG00000182287	AP1S2	Small_Intestine	5.4305	5.70241	5.2155	1602.89	0.0967242	0.992347
	ENSG00000182287	AP1S2	Spleen	9.35976	9.36118	9.3587	2445.99	0.000430405	0.997844
	ENSG00000182287	AP1S2	Stomach	5.34916	5.29669	5.38814	1361.77	-0.018272	0.999577
	ENSG00000182287	AP1S2	Thyroid	5.21173	5.38438	5.12797	1519.12	0.0667726	0.998132
14	ENSG00000185515	BRCC3	Adipose_Tissue	3.45172	3.5177	3.41539	609.818	0.0426842	0.974585
	ENSG00000185515	BRCC3	Adrenal_Gland	5.91637	5.83418	5.98064	1092.19	-0.0344908	0.999897
	ENSG00000185515	BRCC3	Blood	0.914095	0.989101	0.87334	174.892	0.169429	0.261555
	ENSG00000185515	BRCC3	Blood_Vessel	3.5833	3.65069	3.54214	630.267	0.0428505	0.95316
	ENSG00000185515	BRCC3	Brain	3.94952	3.82402	4.00247	758.194	-0.0628313	0.998583
	ENSG00000185515	BRCC3	Colon	4.38895	4.44602	4.34954	765.712	0.030587	1
	ENSG00000185515	BRCC3	Esophagus	4.3831	4.52375	4.2936	745.919	0.0729292	0.74529
	ENSG00000185515	BRCC3	Heart	2.32056	2.41563	2.26842	509.664	0.0836116	0.998016
	ENSG00000185515	BRCC3	Liver	2.42228	2.47677	2.39243	435.422	0.0488129	0.998812
	ENSG00000185515	BRCC3	Lung	3.57893	3.65068	3.54393	636.214	0.0403261	0.999508
	ENSG00000185515	BRCC3	Muscle	3.80758	3.64053	3.90544	786.444	-0.099203	0.183147
	ENSG00000185515	BRCC3	Nerve	4.52193	4.50506	4.52946	763.099	-0.0079168	0.99932
	ENSG00000185515	BRCC3	Pancreas	2.86606	2.89996	2.84196	489.825	0.0262705	1
	ENSG00000185515	BRCC3	Pituitary	4.07523	4.02503	4.09252	668.887	-0.0235317	0.989975
	ENSG00000185515	BRCC3	Placenta	3.49394	3.72746	3.27087	679.1	0.17886	0.00173368
	ENSG00000185515	BRCC3	Skin	6.85155	6.81494	6.87262	1352.89	-0.0119905	0.999174
	ENSG00000185515	BRCC3	Small_Intestine	5.37726	5.1431	5.56241	941.888	-0.107614	0.992347
	ENSG00000185515	BRCC3	Spleen	4.25601	4.28844	4.23184	660.033	0.0187804	0.994458
	ENSG00000185515	BRCC3	Stomach	4.32923	4.3564	4.30905	654.036	0.0156102	0.999577
	ENSG00000185515	BRCC3	Thyroid	4.88588	4.84153	4.90739	845.133	-0.0192561	0.998132
15	ENSG00000196664	TLR7	Adipose_Tissue	0.309186	0.278836	0.3259	89.4206	-0.161712	0.947082
	ENSG00000196664	TLR7	Adrenal_Gland	0.282311	0.267017	0.29427	85.3144	-0.0999172	0.999897
	ENSG00000196664	TLR7	Blood	0.485699	0.504993	0.475216	152.125	0.07471	1
	ENSG00000196664	TLR7	Blood_Vessel	0.34112	0.36529	0.32636	98.2207	0.0981008	0.997716
	ENSG00000196664	TLR7	Brain	0.12403	0.120234	0.125631	38.9778	-0.0324499	0.998583
	ENSG00000196664	TLR7	Colon	0.139434	0.119672	0.153079	39.8225	-0.24282	0.874443
	ENSG00000196664	TLR7	Esophagus	0.0850267	0.0933711	0.0797165	23.6875	0.151683	0.890639
	ENSG00000196664	TLR7	Heart	0.0370659	0.0420639	0.0343251	13.3266	0.209651	0.792902
	ENSG00000196664	TLR7	Liver	0.031844	0.0386547	0.0281121	9.37058	0.264049	0.998812
	ENSG00000196664	TLR7	Lung	0.458268	0.395272	0.488997	133.359	-0.229213	0.723891
	ENSG00000196664	TLR7	Muscle	0.0198054	0.0164262	0.0217852	6.69664	-0.282867	0.353971
	ENSG00000196664	TLR7	Nerve	0.359614	0.325858	0.374678	99.3453	-0.135543	0.99932
	ENSG00000196664	TLR7	Pancreas	0.0966357	0.0825671	0.10664	27.0363	-0.18711	1
	ENSG00000196664	TLR7	Pituitary	0.162174	0.119133	0.176991	43.5747	-0.362431	0.529549
	ENSG00000196664	TLR7	Placenta	1.69985	1.9219	1.48775	540.859	0.313647	0.000581473
	ENSG00000196664	TLR7	Skin	0.00470709	0.00535812	0.00433247	1.52152	0.101577	0.999174
	ENSG00000196664	TLR7	Small_Intestine	0.623424	0.682695	0.576558	178.762	0.152874	0.992347
	ENSG00000196664	TLR7	Spleen	1.15186	1.1302	1.16799	292.426	-0.037924	0.994458
	ENSG00000196664	TLR7	Stomach	0.103816	0.111157	0.0983621	25.6748	0.122979	0.999577
	ENSG00000196664	TLR7	Thyroid	0.113138	0.125428	0.107176	32.0365	0.147234	0.998132
16	ENSG00000226958	CTD-2328D6.1	Adipose_Tissue	116.435	120.891	113.981	2629.1	-0.150512	0.631384
	ENSG00000226958	CTD-2328D6.1	Adrenal_Gland	153.917	144.694	161.129	3857.54	-0.110611	0.999897
	ENSG00000226958	CTD-2328D6.1	Blood	906.349	897.31	911.26	23542.8	-0.0193601	1
	ENSG00000226958	CTD-2328D6.1	Blood_Vessel	101.217	101.39	101.112	2417.02	0.00314924	0.997716
	ENSG00000226958	CTD-2328D6.1	Brain	421.956	432.619	417.458	10997.3	0.033265	0.998583
	ENSG00000226958	CTD-2328D6.1	Colon	119.349	100.313	132.492	2427.43	-0.039228	1
	ENSG00000226958	CTD-2328D6.1	Esophagus	88.7156	86.2757	90.2682	1808.36	0.190917	0.627558
	ENSG00000226958	CTD-2328D6.1	Heart	128.427	115.69	135.412	3829.4	-0.169401	0.896553
	ENSG00000226958	CTD-2328D6.1	Liver	200.85	165.43	220.259	4351.62	-0.124234	0.998812
	ENSG00000226958	CTD-2328D6.1	Lung	115.416	107.696	119.181	2785.47	-0.111007	0.999508
	ENSG00000226958	CTD-2328D6.1	Muscle	116.936	105.069	123.888	2833.21	-0.144047	0.761502
	ENSG00000226958	CTD-2328D6.1	Nerve	115.791	96.7365	124.295	2652.88	-0.283594	0.189392
	ENSG00000226958	CTD-2328D6.1	Pancreas	233.542	239.151	229.554	5418.81	0.0358127	1
	ENSG00000226958	CTD-2328D6.1	Pituitary	306.71	257.864	323.526	6834.58	-0.249184	0.763603
	ENSG00000226958	CTD-2328D6.1	Placenta	2275.49	2889.63	1688.86	50040.9	0.312434	0.00383597
	ENSG00000226958	CTD-2328D6.1	Skin	318.512	347.314	301.939	8538.49	0.170093	0.601971
	ENSG00000226958	CTD-2328D6.1	Small_Intestine	103.175	99.592	106.009	2453.56	-0.0651236	0.992347
	ENSG00000226958	CTD-2328D6.1	Spleen	194.595	195.683	193.784	4097.11	0.0088374	0.994458
	ENSG00000226958	CTD-2328D6.1	Stomach	174.082	155.67	187.759	2985.85	-0.22684	0.830677
	ENSG00000226958	CTD-2328D6.1	Thyroid	134.559	118.876	142.168	3159.95	-0.203426	0.657586
17	ENSG00000227285	RP3-327A19.5	Adipose_Tissue	0.884223	0.855541	0.900018	39.7659	-0.0723181	0.998281
	ENSG00000227285	RP3-327A19.5	Adrenal_Gland	1.24002	1.28299	1.20642	58.2713	0.0836133	0.999897
	ENSG00000227285	RP3-327A19.5	Blood	0.310562	0.355776	0.285996	15.1256	0.262374	0.309831
	ENSG00000227285	RP3-327A19.5	Blood_Vessel	0.980088	0.973948	0.983838	43.8825	-0.0122026	0.997716
	ENSG00000227285	RP3-327A19.5	Brain	1.98021	2.04546	1.95268	96.768	0.0678608	0.998583
	ENSG00000227285	RP3-327A19.5	Colon	1.46411	1.47251	1.45831	65.0223	0.0132748	1
	ENSG00000227285	RP3-327A19.5	Esophagus	1.34522	1.39799	1.31164	58.2757	0.0833466	0.826999
	ENSG00000227285	RP3-327A19.5	Heart	0.366688	0.326827	0.388548	20.5009	-0.236217	0.184492
	ENSG00000227285	RP3-327A19.5	Liver	0.530716	0.52436	0.534198	24.2846	-0.0198469	0.998812
	ENSG00000227285	RP3-327A19.5	Lung	0.935367	0.889504	0.957739	42.3269	-0.0934411	0.999508
	ENSG00000227285	RP3-327A19.5	Muscle	0.846335	0.90622	0.811251	44.4986	0.150277	0.280044
	ENSG00000227285	RP3-327A19.5	Nerve	2.15271	2.13288	2.16156	92.4757	-0.0168652	0.99932
	ENSG00000227285	RP3-327A19.5	Pancreas	0.506042	0.566406	0.463117	22.0154	0.228106	0.697752
	ENSG00000227285	RP3-327A19.5	Pituitary	2.04581	2.04194	2.04715	85.4774	-0.00921099	0.989975
	ENSG00000227285	RP3-327A19.5	Placenta	0.511843	0.607452	0.420516	25.3245	0.402028	0.00010289
	ENSG00000227285	RP3-327A19.5	Skin	0.9956	0.91301	1.04312	50.0428	-0.172075	0.403218
	ENSG00000227285	RP3-327A19.5	Small_Intestine	0.925752	1.00344	0.864325	41.2779	0.184435	0.992347
	ENSG00000227285	RP3-327A19.5	Spleen	1.5368	1.47967	1.57936	60.6686	-0.0797729	0.991035
	ENSG00000227285	RP3-327A19.5	Stomach	0.735521	0.724113	0.743995	28.2859	-0.0357512	0.999577
	ENSG00000227285	RP3-327A19.5	Thyroid	1.17033	1.21197	1.15013	51.5318	0.0738489	0.931032
18	ENSG00000228933	RP11-268G12.1	Adipose_Tissue	0.00281959	0.00204117	0.00324828	0.441467	-0.143101	0.975532
	ENSG00000228933	RP11-268G12.1	Adrenal_Gland	0.027807	0.0308741	0.0254084	4.5493	0.171181	0.999897
	ENSG00000228933	RP11-268G12.1	Blood	9.27472e-05	3.27967e-05	0.000125321	0.0157264	-0.00215571	1
	ENSG00000228933	RP11-268G12.1	Blood_Vessel	0.00219087	0.00149114	0.00261819	0.341513	-0.100184	0.949634
	ENSG00000228933	RP11-268G12.1	Brain	0.00100328	0.00093515	0.00103203	0.17069	-0.00497294	0.998583
	ENSG00000228933	RP11-268G12.1	Colon	0.00102793	0.000507029	0.0013876	0.158934	-0.0979447	1
	ENSG00000228933	RP11-268G12.1	Esophagus	0.00160465	0.00207147	0.00130758	0.242013	0.0418826	0.997706
	ENSG00000228933	RP11-268G12.1	Heart	0.000769328	0.000908382	0.000693073	0.149745	0.00412493	0.998016
	ENSG00000228933	RP11-268G12.1	Liver	0.00166234	0.000584267	0.00225306	0.264821	-0.119936	0.998812
	ENSG00000228933	RP11-268G12.1	Lung	0.000997529	0.00115906	0.000918735	0.157154	0.0189984	0.999508
	ENSG00000228933	RP11-268G12.1	Muscle	0.000353252	0.000619016	0.000197552	0.0646625	0.0786366	0.999183
	ENSG00000228933	RP11-268G12.1	Nerve	0.00225715	0.00210989	0.00232286	0.337572	-0.0118621	0.99932
	ENSG00000228933	RP11-268G12.1	Pancreas	0.00125677	0.00164725	0.000979089	0.190352	0.0429245	1
	ENSG00000228933	RP11-268G12.1	Pituitary	0.0631045	0.0757253	0.0587597	9.1793	0.267297	0.723978
	ENSG00000228933	RP11-268G12.1	Placenta	0.517901	0.615935	0.424256	89.21	0.347653	0.00882146
	ENSG00000228933	RP11-268G12.1	Skin	0.0010153	0.000711855	0.0011899	0.17767	-0.0583076	0.999174
	ENSG00000228933	RP11-268G12.1	Small_Intestine	0.00102305	0.00111913	0.000947069	0.158812	0.00910144	0.992347
	ENSG00000228933	RP11-268G12.1	Spleen	0.015152	0.0149917	0.0152715	2.08249	-0.00646395	0.994458
	ENSG00000228933	RP11-268G12.1	Stomach	0.000584916	0.000559434	0.000603846	0.0783129	-0.00419428	0.999577
	ENSG00000228933	RP11-268G12.1	Thyroid	0.0208134	0.0195467	0.021428	3.19062	-0.0838332	0.998132
19	ENSG00000235262	KDM5C-IT1	Adipose_Tissue	0.0380188	0.0439945	0.0347279	1.59371	0.21972	0.784779
	ENSG00000235262	KDM5C-IT1	Adrenal_Gland	0.0285173	0.040479	0.0191626	1.2491	0.466673	0.037478
	ENSG00000235262	KDM5C-IT1	Blood	0.0429829	0.0420276	0.043502	1.95129	-0.00952591	1
	ENSG00000235262	KDM5C-IT1	Blood_Vessel	0.0416591	0.0458521	0.0390985	1.73859	0.0890166	0.997716
	ENSG00000235262	KDM5C-IT1	Brain	0.0236876	0.0250127	0.0231286	1.07896	0.0234162	0.998583
	ENSG00000235262	KDM5C-IT1	Colon	0.0329885	0.0438937	0.0254588	1.36557	0.395631	0.273575
	ENSG00000235262	KDM5C-IT1	Esophagus	0.0355755	0.0351446	0.0358497	1.43651	-0.000183148	1
	ENSG00000235262	KDM5C-IT1	Heart	0.0110215	0.0146856	0.00901214	0.574351	0.225691	0.754056
	ENSG00000235262	KDM5C-IT1	Liver	0.0115968	0.0164877	0.00891688	0.494619	0.252772	0.958244
	ENSG00000235262	KDM5C-IT1	Lung	0.047051	0.0590239	0.0412106	1.98457	0.315541	0.403548
	ENSG00000235262	KDM5C-IT1	Muscle	0.0279747	0.0328443	0.0251217	1.37098	0.258501	0.483498
	ENSG00000235262	KDM5C-IT1	Nerve	0.0742827	0.10287	0.0615248	2.97434	0.447045	0.0206458
	ENSG00000235262	KDM5C-IT1	Pancreas	0.0134206	0.0234975	0.00625477	0.544218	0.364319	0.118509
	ENSG00000235262	KDM5C-IT1	Pituitary	0.0570778	0.0983904	0.0428554	2.22287	0.731506	0.0261629
	ENSG00000235262	KDM5C-IT1	Placenta	0.479028	0.621515	0.342921	22.0915	0.699227	8.63807e-17
	ENSG00000235262	KDM5C-IT1	Skin	0.0119805	0.0142318	0.010685	0.561298	0.141505	0.999174
	ENSG00000235262	KDM5C-IT1	Small_Intestine	0.0463972	0.0611653	0.0347202	1.92831	0.417712	0.470888
	ENSG00000235262	KDM5C-IT1	Spleen	0.0375209	0.0399929	0.035679	1.38065	0.0511428	0.994458
	ENSG00000235262	KDM5C-IT1	Stomach	0.0352129	0.0494256	0.024655	1.26223	0.509282	0.0426144
	ENSG00000235262	KDM5C-IT1	Thyroid	0.0566506	0.0792843	0.0456698	2.32506	0.517084	0.0381545
20	ENSG00000236120	RP11-733O18.1	Adipose_Tissue	0.899611	1.04797	0.817904	48.7493	0.272505	0.456205
	ENSG00000236120	RP11-733O18.1	Adrenal_Gland	0.494518	0.543013	0.456592	28.001	0.168749	0.986499
	ENSG00000236120	RP11-733O18.1	Blood	0.0122282	0.0172759	0.00948543	0.717613	0.293058	0.500534
	ENSG00000236120	RP11-733O18.1	Blood_Vessel	0.33232	0.397578	0.292468	17.9287	0.28283	0.282608
	ENSG00000236120	RP11-733O18.1	Brain	0.0915879	0.120097	0.0795606	5.39291	0.302667	0.502457
	ENSG00000236120	RP11-733O18.1	Colon	0.213397	0.236029	0.19777	11.4194	0.161197	1
	ENSG00000236120	RP11-733O18.1	Esophagus	0.327707	0.444505	0.253381	17.1059	0.504362	0.0182355
	ENSG00000236120	RP11-733O18.1	Heart	0.0682698	0.0768739	0.0635514	4.59906	0.167533	0.984228
	ENSG00000236120	RP11-733O18.1	Liver	0.092308	0.0966558	0.0899256	5.08949	0.0564327	0.998812
	ENSG00000236120	RP11-733O18.1	Lung	0.168052	0.183467	0.160533	9.16312	0.0973608	0.999508
	ENSG00000236120	RP11-733O18.1	Muscle	0.0577339	0.0597696	0.0565413	3.65763	0.0395753	0.999183
	ENSG00000236120	RP11-733O18.1	Nerve	0.398643	0.425392	0.386705	20.6343	0.0898914	0.99932
	ENSG00000236120	RP11-733O18.1	Pancreas	0.0411527	0.0583263	0.0289404	2.15726	0.313875	0.498036
	ENSG00000236120	RP11-733O18.1	Pituitary	0.0510148	0.0635022	0.0467158	2.5683	0.191174	0.987075
	ENSG00000236120	RP11-733O18.1	Placenta	0.866812	1.06968	0.673026	51.6765	0.552486	4.3342e-11
	ENSG00000236120	RP11-733O18.1	Skin	0.00203052	0.00272893	0.00162864	0.122978	0.0507892	0.999174
	ENSG00000236120	RP11-733O18.1	Small_Intestine	0.251594	0.269284	0.237607	13.5172	0.121264	0.992347
	ENSG00000236120	RP11-733O18.1	Spleen	0.571012	0.551657	0.585433	27.1618	-0.0472927	0.994458
	ENSG00000236120	RP11-733O18.1	Stomach	0.164398	0.167747	0.161909	7.6179	0.038003	0.999577
	ENSG00000236120	RP11-733O18.1	Thyroid	0.163522	0.203117	0.144312	8.67577	0.306891	0.436219
21	ENSG00000242021	RP11-268G12.3	Adipose_Tissue	0.00878718	0.00662669	0.00997701	0.43275	-0.152232	0.974585
	ENSG00000242021	RP11-268G12.3	Adrenal_Gland	0.0768836	0.0806077	0.0739713	3.95639	0.069569	0.999897
	ENSG00000242021	RP11-268G12.3	Blood	0.000146241	0	0.000225701	0.0077996	-0.00194131	1
	ENSG00000242021	RP11-268G12.3	Blood_Vessel	0.00697846	0.00444371	0.0085264	0.342156	-0.10967	0.894695
	ENSG00000242021	RP11-268G12.3	Brain	0.00759593	0.00757329	0.00760547	0.406481	-0.00434622	0.998583
	ENSG00000242021	RP11-268G12.3	Colon	0.00626941	0.0049738	0.007164	0.304898	-0.0675726	1
	ENSG00000242021	RP11-268G12.3	Esophagus	0.00809359	0.0116613	0.00582323	0.38395	0.120316	0.800694
	ENSG00000242021	RP11-268G12.3	Heart	0.00336871	0.000629221	0.00487101	0.206242	-0.129565	0.701827
	ENSG00000242021	RP11-268G12.3	Liver	0.00570629	0.00210342	0.00768046	0.285932	-0.164439	0.998812
	ENSG00000242021	RP11-268G12.3	Lung	0.00528988	0.00624483	0.00482405	0.262131	0.032413	0.999508
	ENSG00000242021	RP11-268G12.3	Muscle	0.00083105	0.000536476	0.00100363	0.0478486	-0.00919442	0.999183
	ENSG00000242021	RP11-268G12.3	Nerve	0.00696355	0.0100579	0.00558262	0.327575	0.0765221	0.99932
	ENSG00000242021	RP11-268G12.3	Pancreas	0.00429292	0.00469057	0.00401014	0.204518	0.00207156	1
	ENSG00000242021	RP11-268G12.3	Pituitary	0.404054	0.474216	0.3799	18.4869	0.268708	0.567477
	ENSG00000242021	RP11-268G12.3	Placenta	0.723559	0.865304	0.588161	39.2027	0.359264	0.00614384
	ENSG00000242021	RP11-268G12.3	Skin	0.00368701	0.00366094	0.00370202	0.202941	-0.00408473	0.999174
	ENSG00000242021	RP11-268G12.3	Small_Intestine	0.00438636	0.00332466	0.00522584	0.214173	-0.0367738	0.992347
	ENSG00000242021	RP11-268G12.3	Spleen	0.130158	0.0998149	0.152767	5.62675	-0.263833	0.406602
	ENSG00000242021	RP11-268G12.3	Stomach	0.00295168	0.00178687	0.00381696	0.124303	-0.0680011	0.999577
	ENSG00000242021	RP11-268G12.3	Thyroid	0.0715108	0.081647	0.0665933	3.44808	0.195166	0.836788
22	ENSG00000252113	RNU6-523P	Adipose_Tissue	0	0	0	0	NA	NA
	ENSG00000252113	RNU6-523P	Adrenal_Gland	0	0	0	0	NA	NA
	ENSG00000252113	RNU6-523P	Blood	0	0	0	0	NA	NA
	ENSG00000252113	RNU6-523P	Blood_Vessel	0	0	0	0	NA	NA
	ENSG00000252113	RNU6-523P	Brain	0	0	0	0	NA	NA
	ENSG00000252113	RNU6-523P	Colon	0	0	0	0	NA	NA
	ENSG00000252113	RNU6-523P	Esophagus	0	0	0	0	NA	NA
	ENSG00000252113	RNU6-523P	Heart	0	0	0	0	NA	NA
	ENSG00000252113	RNU6-523P	Liver	0	0	0	0	NA	NA
	ENSG00000252113	RNU6-523P	Lung	0	0	0	0	NA	NA
	ENSG00000252113	RNU6-523P	Muscle	0	0	0	0	NA	NA
	ENSG00000252113	RNU6-523P	Nerve	0	0	0	0	NA	NA
	ENSG00000252113	RNU6-523P	Pancreas	0	0	0	0	NA	NA
	ENSG00000252113	RNU6-523P	Pituitary	0	0	0	0	NA	NA
	ENSG00000252113	RNU6-523P	Placenta	3.53435	4.35226	2.75306	13.1691	0.507093	1.72071e-07
	ENSG00000252113	RNU6-523P	Skin	0	0	0	0	NA	NA
	ENSG00000252113	RNU6-523P	Small_Intestine	0	0	0	0	NA	NA
	ENSG00000252113	RNU6-523P	Spleen	0	0	0	0	NA	NA
	ENSG00000252113	RNU6-523P	Stomach	0	0	0	0	NA	NA
	ENSG00000252113	RNU6-523P	Thyroid	0	0	0	0	NA	NA

## Sheet: Table 5
Mapping statistics for WGoxBS
Sequencing chemistry		Barcode	Sample NO.	Fetal Sex	NO of read-pairs					Genome depth of coverage	Mapping efficiency	Genome-wide CpG depth of coverage	NO. of CpG (>=10X)
					raw read	after trimming	mapped read	mapped reads with MAPQ>0	after de-duplication
Whole genome oxidative bisulfite sequencing		A001	MJ66	female	1103429961	1093085614	704114847	655887535	418744225	24.8025	0.644153	10.6	23341887
		A002	MJ75	male	929065159	921494165	664601681	631236905	499967670	30.2299	0.721222	12.5	27923545
		A005	MJ72	female	691113567	685391535	465735473	439942556	352781059	22.5984	0.679517	10.3	22250590
		A008	MJ73	male	833885315	827170717	569852999	539098460	400903496	25.776	0.688918	11.3	25568136
Mapping statistics for in-solution target capture method
Sequencing chemistry	Validation Type	Barcode	Sample NO.	Fetal Sex	NO of read-pairs						Mapping efficiency	Genome-wide CpG depth of coverage	NO. of CG (>=10X)
					raw read	after trimming	mapped read	mapped reads with MAPQ>0	after de-duplication
Bisulfite sequencing	Technical	HAL03	MJ66	female	36658039	36543902	28958337	28606226	26689826		0.792	16.3423	2694937
		HAL01	MJ75	male	49683314	49533356	39559146	39098482	36360226		0.799	19.963	2989344
	Biological	HAL02	MJ101	male	17141749	17085246	13497915	13331372	12604698		0.79	10.3495	1754099
		HAL26	MJ99	male	24343881	24268149	19331823	19100212	17852084		0.797	12.6156	2231266
		HAL40	MJ103	female	27596938	27506852	21834871	21575648	20334191		0.794	14.0251	2277018
		HAL71	MJ105	female	19540800	19480783	15586206	15401816	14345824		0.8	11.2621	1896827
		HAL82	MJ93	female	32195795	32098662	25769278	25460393	23793524		0.803	16.251	2645785
		HAL96	MJ89	male	24950359	24871027	19868219	19638204	18425622		0.799	13.1687	2216431

## Sheet: Table 6
Sex-specific methylation difference at the promoter regions of chromsome X genes in the placenta
* based on ENSEMBL 75 (equivalent to GENCODE 19) and the promoter regions are defined as 1Kb upstream and downstream from the transcript start sites
** Based on the sex-biased expression analysis via DESeq2
Inactivated: reads > 10 and adjusted p-value >0.3 and fold-change (female-male) between -10% and 10%
Escaped, common: genes in the placenta and any from GTEx tissues satisfying following conditions: reads >10 and adjusted p-value <0.01 and fold-change (female-male) >10%
Escaped, plac. specific: genes satisfying following conditions only in the placenta and not in the GTEx tissues: reads >10 and adjusted p-value <0.01 and fold-change (female-male) >10%
Male-baised: reads > 10 and adjusted p-value <0.01 and fold-change (female-male) <-10%
§ % methylation levels were calculated if there were at least 10 CpGs of following conditions: 1) at least 10x coverage per-sex where individual samples were pooled, 2) present across in both male and female pooled data (NA: data not available)
† % methylation levels were calculated if there were at least 4 CpGs of following conditions: 1) at least 10x coverage per sample, 2) present across all the individual samples of interrogation (NA: data not available)
			Pooled				Un-pooled
			% Methylation Difference (Female-Male) §		No. of measured CpG		% Methylation Difference (Female-Male)†		No. of measured CpG
ensembl gene ID*	hgnc symbol	type**	WGoxBS (2 males, 2 female)	SureSelectXT (3 males, 3 females)	WGoxBS (2 males, 2 females)	SureSelectXT (3 males, 3 females)	WGoxBS (2 males, 2 female)	SureSelectXT (3 males, 3 females)	WGoxBS (2 males, 2 females)	SureSelectXT (3 males, 3 females)
ENSG00000005889	ZFX	Escaped, common	-0.43	NA	86	NA	-0.140239	NA	15	NA
ENSG00000072501	SMC1A	Escaped, common	2.93	0.06	59	108	NA	NA	NA	NA
ENSG00000086712	TXLNG	Escaped, common	2.01	NA	92	NA	2.74306	NA	20	NA
ENSG00000101846	STS	Escaped, common	5.1	NA	15	NA	NA	NA	NA	NA
ENSG00000102030	NAA10	Escaped, common	-0.54	1.44	63	64	0	1.45723	4	75
ENSG00000102225	CDK16	Escaped, common	0.88	NA	99	NA	3.50444	NA	6	NA
ENSG00000126012	KDM5C	Escaped, common	-1	-0.74	87	99	-1.79742	-0.739897	28	104
ENSG00000130021	HDHD1	Escaped, common	-0.1	-0.52	106	56	-0.200537	-0.795592	33	74
ENSG00000130741	EIF2S3	Escaped, common	0.74	NA	41	NA	0.649351	NA	4	NA
ENSG00000130985	UBA1	Escaped, common	1.48	NA	55	NA	1.84522	NA	22	NA
ENSG00000147050	KDM6A	Escaped, common	-0.06	NA	132	NA	-0.196415	NA	30	NA
ENSG00000147113	CXorf36	Escaped, common	3.93	4.43	10	12	0.645511	4.50961	4	13
ENSG00000169249	ZRSR2	Escaped, common	0.39	NA	76	NA	0.00206904	NA	30	NA
ENSG00000173674	EIF1AX	Escaped, common	-1.97	1.07	80	78	NA	NA	NA	NA
ENSG00000173698	GPR64	Escaped, common	9.91	12.87	124	56	10.217	11.9182	43	85
ENSG00000183943	PRKX	Escaped, common	2.29	-1.04	83	19	NA	NA	NA	NA
ENSG00000186312	CA5BP1	Escaped, common	1.34	NA	108	NA	1.68945	NA	84	NA
ENSG00000188419	CHM	Escaped, common	0.21	0.48	38	46	1.46115	0.5031	14	47
ENSG00000198034	RPS4X	Escaped, common	0.02	1.42	68	66	0.689655	1.42769	7	66
ENSG00000205664	RP11-706O15.1	Escaped, common	2.22	NA	17	NA	NA	NA	NA	NA
ENSG00000215301	DDX3X	Escaped, common	2.04	NA	106	NA	1.16349	NA	36	NA
ENSG00000224975	INE1	Escaped, common	10.41	NA	22	NA	NA	NA	NA	NA
ENSG00000225470	JPX	Escaped, common	-0.06	NA	40	NA	0.257596	NA	23	NA
ENSG00000229807	XIST	Escaped, common	NA	NA	NA	NA	-34.8343	-24.581	4	10
ENSG00000001497	LAS1L	Escaped, plac. specific	2.62	2.65	62	65	3.54953	2.72647	25	62
ENSG00000012174	MBTPS2	Escaped, plac. specific	3.26	NA	63	NA	3.63097	NA	12	NA
ENSG00000072506	HSD17B10	Escaped, plac. specific	4.1	0.93	54	69	2.31875	0.900175	31	68
ENSG00000102172	SMS	Escaped, plac. specific	5.48	NA	109	NA	NA	NA	NA	NA
ENSG00000102309	PIN4	Escaped, plac. specific	5.88	NA	38	NA	2.04462	NA	9	NA
ENSG00000122824	NUDT10	Escaped, plac. specific	-22.95	-38.96	109	44	-21.3241	-40.688	47	59
ENSG00000123496	IL13RA2	Escaped, plac. specific	NA	NA	NA	NA	-1.5248	3.9621	4	6
ENSG00000147065	MSN	Escaped, plac. specific	-17.15	NA	11	NA	23.3197	NA	7	NA
ENSG00000147099	HDAC8	Escaped, plac. specific	1.22	0.8	39	30	1.45736	0.82686	16	31
ENSG00000166432	ZMAT1	Escaped, plac. specific	2.16	4.54	63	48	2.13857	4.81373	16	52
ENSG00000173681	CXorf23	Escaped, plac. specific	-13.08	NA	13	NA	-19.8789	-4.57953	4	6
ENSG00000182287	AP1S2	Escaped, plac. specific	6.72	8.89	103	89	9.32839	8.86954	28	101
ENSG00000185515	BRCC3	Escaped, plac. specific	3.3	NA	88	NA	3.2229	NA	41	NA
ENSG00000196664	TLR7	Escaped, plac. specific	NA	NA	NA	NA	-3.63442	NA	5	NA
ENSG00000226958	CTD-2328D6.1	Escaped, plac. specific	NA	0.09	NA	32	NA	NA	NA	NA
ENSG00000235262	KDM5C-IT1	Escaped, plac. specific	2.08	NA	10	NA	NA	NA	NA	NA
ENSG00000236120	RP11-733O18.1	Escaped, plac. specific	-0.16	NA	10	NA	NA	NA	NA	NA
ENSG00000252113	RNU6-523P	Escaped, plac. specific	4.48	NA	13	NA	NA	NA	NA	NA
ENSG00000000003	TSPAN6	Inactivated	-15.65	NA	13	NA	-23.4453	NA	4	NA
ENSG00000004961	HCCS	Inactivated	5.09	NA	55	NA	3.03318	NA	14	NA
ENSG00000005302	MSL3	Inactivated	10.29	NA	100	NA	11.5535	NA	17	NA
ENSG00000005893	LAMP2	Inactivated	7.77	10.84	29	33	8.27828	11.5116	12	37
ENSG00000010404	IDS	Inactivated	NA	-8.74	NA	22	NA	NA	NA	NA
ENSG00000012211	PRICKLE3	Inactivated	2.8	11.21	58	42	22.9516	11.1327	5	63
ENSG00000013563	DNASE1L1	Inactivated	7.5	11.85	96	46	6.68997	11.0351	38	64
ENSG00000015285	WAS	Inactivated	6.98	NA	77	NA	9.45419	NA	21	NA
ENSG00000017621	MAGIX	Inactivated	2.15	12.23	46	31	12.5277	12.3406	6	33
ENSG00000018610	CXorf56	Inactivated	0.48	2.67	24	27	0.54709	2.64162	11	31
ENSG00000029993	HMGB3	Inactivated	-12.46	NA	15	NA	NA	NA	NA	NA
ENSG00000044446	PHKA2	Inactivated	8.22	9.98	65	61	9.94002	9.49104	23	94
ENSG00000047230	CTPS2	Inactivated	7.01	6.43	86	33	NA	NA	NA	NA
ENSG00000047648	ARHGAP6	Inactivated	10.26	9.61	95	105	6.91407	10.0975	25	120
ENSG00000056277	ZNF280C	Inactivated	5.24	10.07	56	61	6.19883	10.2254	13	70
ENSG00000063587	ZNF275	Inactivated	9.49	NA	62	NA	11.1918	NA	25	NA
ENSG00000063601	MTMR1	Inactivated	12.41	NA	62	NA	13.4083	NA	17	NA
ENSG00000067177	PHKA1	Inactivated	5.01	13.81	71	91	7.21739	13.9139	5	91
ENSG00000067829	IDH3G	Inactivated	10.25	12.33	116	136	10.7471	12.3124	68	146
ENSG00000068308	OTUD5	Inactivated	9.24	13.23	104	83	7.3642	13.4503	24	85
ENSG00000068323	TFE3	Inactivated	11.97	11.76	77	59	12.5288	11.753	13	60
ENSG00000068354	TBC1D25	Inactivated	10.67	NA	52	NA	9.29155	NA	14	NA
ENSG00000068394	GPKOW	Inactivated	5.32	8.08	51	49	2.92819	7.88054	14	53
ENSG00000068400	GRIPAP1	Inactivated	11.22	15.61	34	30	NA	NA	NA	NA
ENSG00000068438	FTSJ1	Inactivated	10.67	NA	75	NA	13.18	NA	23	NA
ENSG00000071553	ATP6AP1	Inactivated	9.78	NA	83	NA	11.8891	NA	10	NA
ENSG00000071859	FAM50A	Inactivated	4.52	NA	95	NA	5.91103	NA	18	NA
ENSG00000071889	FAM3A	Inactivated	7.66	9.46	76	36	8.58961	9.43396	7	51
ENSG00000073009	IKBKG	Inactivated	-6.82	NA	38	NA	-8.18196	NA	5	NA
ENSG00000077713	SLC25A43	Inactivated	6.73	NA	46	NA	NA	NA	NA	NA
ENSG00000077721	UBE2A	Inactivated	4.62	NA	33	NA	5.73099	NA	7	NA
ENSG00000078061	ARAF	Inactivated	3.86	NA	64	NA	4.67839	NA	18	NA
ENSG00000079482	OPHN1	Inactivated	4.79	9.04	46	80	3.68392	9.09432	11	86
ENSG00000080561	MID2	Inactivated	19.9	NA	92	NA	18.9068	NA	36	NA
ENSG00000082458	DLG3	Inactivated	7.08	NA	52	NA	12.8726	NA	15	NA
ENSG00000083750	RRAGB	Inactivated	3.35	NA	39	NA	-10.7964	NA	5	NA
ENSG00000085185	BCORL1	Inactivated	13.07	NA	96	NA	10.9965	NA	15	NA
ENSG00000085224	ATRX	Inactivated	5.52	10.07	50	47	0.715909	10.1684	9	57
ENSG00000086758	HUWE1	Inactivated	-0.48	1.18	51	44	NA	NA	NA	NA
ENSG00000087842	PIR	Inactivated	1.98	-1.68	44	34	1.17017	-1.36251	8	35
ENSG00000089289	IGBP1	Inactivated	5.03	7.2	69	14	5.04825	8.01915	17	13
ENSG00000089820	ARHGAP4	Inactivated	0.96	3.39	68	72	3.70229	3.43862	6	83
ENSG00000090776	EFNB1	Inactivated	17.22	NA	134	NA	15.3053	NA	62	NA
ENSG00000094631	HDAC6	Inactivated	7.79	NA	117	NA	7.66759	NA	62	NA
ENSG00000094841	UPRT	Inactivated	11.4	NA	43	NA	11.2642	NA	22	NA
ENSG00000101811	CSTF2	Inactivated	4.84	NA	50	NA	3.82616	NA	29	NA
ENSG00000101843	PSMD10	Inactivated	10.03	7.82	68	84	11.6559	7.80622	38	85
ENSG00000101844	ATG4A	Inactivated	8.63	NA	63	NA	8.24347	NA	23	NA
ENSG00000101849	TBL1X	Inactivated	3.29	NA	34	NA	1.59574	NA	5	NA
ENSG00000101856	PGRMC1	Inactivated	11.91	NA	137	NA	12.9992	NA	39	NA
ENSG00000101868	POLA1	Inactivated	7.62	NA	55	NA	11.0241	NA	9	NA
ENSG00000101888	NXT2	Inactivated	-14.39	NA	27	NA	-12.8673	NA	12	NA
ENSG00000101928	MOSPD1	Inactivated	9.62	10.72	66	66	8.78417	11.047	24	80
ENSG00000101940	WDR13	Inactivated	-19.92	NA	33	NA	-21.9123	NA	10	NA
ENSG00000101945	SUV39H1	Inactivated	6.76	NA	52	NA	8.73773	NA	34	NA
ENSG00000101966	XIAP	Inactivated	3.73	NA	36	NA	4.16404	NA	6	NA
ENSG00000101972	STAG2	Inactivated	5.33	NA	75	NA	4.74576	NA	10	NA
ENSG00000101986	ABCD1	Inactivated	9.47	NA	91	NA	9.15423	NA	6	NA
ENSG00000101997	CCDC22	Inactivated	1.9	NA	25	NA	NA	NA	NA	NA
ENSG00000102003	SYP	Inactivated	3.59	3.24	57	16	NA	NA	NA	NA
ENSG00000102007	PLP2	Inactivated	12.86	NA	49	NA	16.2217	NA	10	NA
ENSG00000102024	PLS3	Inactivated	6.24	NA	41	NA	NA	NA	NA	NA
ENSG00000102032	RENBP	Inactivated	-17.65	-18.25	32	41	NA	NA	NA	NA
ENSG00000102034	ELF4	Inactivated	14.75	18.65	63	70	13.5547	17.7935	11	88
ENSG00000102038	SMARCA1	Inactivated	9.62	5.59	40	29	10.122	7.26207	22	45
ENSG00000102054	RBBP7	Inactivated	4.93	6.56	122	84	3.87773	6.45167	12	84
ENSG00000102078	SLC25A14	Inactivated	12.13	NA	28	NA	NA	NA	NA	NA
ENSG00000102081	FMR1	Inactivated	2.58	NA	95	NA	3.25226	NA	23	NA
ENSG00000102096	PIM2	Inactivated	11.07	-0.75	64	40	NA	NA	NA	NA
ENSG00000102100	SLC35A2	Inactivated	7.12	12.37	61	84	8.66739	12.4777	29	86
ENSG00000102103	PQBP1	Inactivated	11.1	NA	92	NA	13.8304	NA	22	NA
ENSG00000102158	MAGT1	Inactivated	6.18	4.58	53	45	4.9763	4.57674	10	45
ENSG00000102178	UBL4A	Inactivated	8.12	2.79	111	14	9.31524	8.19577	40	26
ENSG00000102181	CD99L2	Inactivated	10.88	14.04	66	52	10.9033	13.5057	26	71
ENSG00000102218	RP2	Inactivated	6.25	NA	66	NA	6.84375	NA	15	NA
ENSG00000102241	HTATSF1	Inactivated	5.09	NA	129	NA	4.78324	15.1515	36	10
ENSG00000102302	FGD1	Inactivated	3.7	NA	55	NA	-7.34646	1.85268	8	9
ENSG00000102312	PORCN	Inactivated	4.85	NA	54	NA	NA	NA	NA	NA
ENSG00000102316	MAGED2	Inactivated	10.13	NA	37	NA	7.4905	NA	18	NA
ENSG00000102317	RBM3	Inactivated	8.88	NA	63	NA	13.2877	NA	7	NA
ENSG00000102349	KLF8	Inactivated	3.59	NA	38	NA	-5.81818	NA	7	NA
ENSG00000102362	SYTL4	Inactivated	11.43	8.94	22	43	NA	NA	NA	NA
ENSG00000102390	PBDC1	Inactivated	14.34	NA	41	NA	14.6791	NA	13	NA
ENSG00000102393	GLA	Inactivated	4.93	5.52	50	56	9.30514	5.48621	6	63
ENSG00000102409	BEX4	Inactivated	7.96	NA	69	NA	12.1182	17.9394	20	14
ENSG00000120509	PDZD11	Inactivated	5.21	10.3	71	75	7.16322	10.3642	15	74
ENSG00000122126	OCRL	Inactivated	6.05	NA	53	NA	-5.62259	NA	13	NA
ENSG00000123130	ACOT9	Inactivated	-19.83	NA	44	NA	-13.923	-2.70538	5	16
ENSG00000123131	PRDX4	Inactivated	-23.5	NA	11	NA	NA	NA	NA	NA
ENSG00000123562	MORF4L2	Inactivated	6.3	12.08	20	56	NA	NA	NA	NA
ENSG00000123575	FAM199X	Inactivated	10.67	NA	72	NA	11.9703	NA	28	NA
ENSG00000123595	RAB9A	Inactivated	0.65	NA	50	NA	1.02722	NA	9	NA
ENSG00000123728	RAP2C	Inactivated	7.4	12.33	25	30	11.0116	12.3303	5	30
ENSG00000125351	UPF3B	Inactivated	2.52	4.65	58	51	4.13298	4.58736	16	56
ENSG00000125352	RNF113A	Inactivated	6.68	9.77	105	102	6.81906	9.77448	34	106
ENSG00000125354	SEPT6	Inactivated	6.75	4.24	65	54	8.91225	5.71844	16	78
ENSG00000125356	NDUFA1	Inactivated	6.65	NA	77	NA	9.8528	NA	12	NA
ENSG00000125962	ARMCX5	Inactivated	3.54	NA	45	NA	9.77692	NA	7	NA
ENSG00000126756	UXT	Inactivated	3.29	5.03	41	70	NA	NA	NA	NA
ENSG00000126767	ELK1	Inactivated	9.83	22.51	60	63	5.00977	22.07	8	71
ENSG00000126768	TIMM17B	Inactivated	8.58	15.06	94	105	8.81083	15.0607	16	105
ENSG00000126903	SLC10A3	Inactivated	6.41	5.8	107	27	6.49091	6.40328	15	41
ENSG00000126945	HNRNPH2	Inactivated	2.23	NA	40	NA	1.78689	NA	10	NA
ENSG00000126953	TIMM8A	Inactivated	3.99	3.24	48	64	6.09626	3.37953	4	66
ENSG00000126970	ZC4H2	Inactivated	7.4	9	90	61	5.69011	9.37307	32	78
ENSG00000129675	ARHGEF6	Inactivated	NA	NA	NA	NA	4.89209	-2.93775	4	8
ENSG00000129682	FGF13	Inactivated	-18.73	NA	11	NA	NA	NA	NA	NA
ENSG00000130119	GNL3L	Inactivated	4.64	NA	55	NA	3.81325	NA	16	NA
ENSG00000130150	MOSPD2	Inactivated	5.39	NA	83	NA	6.65001	NA	21	NA
ENSG00000130224	LRCH2	Inactivated	3.68	9.69	45	56	4.44504	9.72429	27	58
ENSG00000130826	DKC1	Inactivated	5.96	NA	124	NA	4.64712	NA	45	NA
ENSG00000130827	PLXNA3	Inactivated	3.46	NA	51	NA	NA	NA	NA	NA
ENSG00000130830	MPP1	Inactivated	-30.03	NA	11	NA	NA	NA	NA	NA
ENSG00000130962	PRRG1	Inactivated	5.07	NA	75	NA	5.95796	NA	30	NA
ENSG00000131089	ARHGEF9	Inactivated	-6.28	-1.15	33	27	-6.78036	-1.52697	14	29
ENSG00000131171	SH3BGRL	Inactivated	0.69	NA	19	NA	NA	NA	NA	NA
ENSG00000131174	COX7B	Inactivated	7	NA	15	NA	NA	NA	NA	NA
ENSG00000131263	RLIM	Inactivated	12.13	15.72	57	68	11.3549	15.6829	23	73
ENSG00000131269	ABCB7	Inactivated	10.56	3.53	29	50	8.76435	3.52983	10	50
ENSG00000131724	IL13RA1	Inactivated	12.37	NA	85	NA	12.7989	NA	33	NA
ENSG00000131725	WDR44	Inactivated	7.55	NA	75	NA	12.5051	NA	7	NA
ENSG00000131828	PDHA1	Inactivated	6.71	NA	78	NA	9.3866	NA	16	NA
ENSG00000131831	RAI2	Inactivated	13.06	16.61	107	48	11.1214	16.969	40	54
ENSG00000133131	MORC4	Inactivated	9.9	10.41	94	44	10.0561	9.34096	26	67
ENSG00000133138	TBC1D8B	Inactivated	7.61	NA	56	NA	8.70608	NA	34	NA
ENSG00000134590	FAM127A	Inactivated	14.9	NA	53	NA	16.7497	18.5938	18	30
ENSG00000134597	RBMX2	Inactivated	3.62	NA	41	NA	4.68843	7.14286	6	7
ENSG00000134602	MST4	Inactivated	13.1	NA	84	NA	11.3275	NA	31	NA
ENSG00000147010	SH3KBP1	Inactivated	2.77	11.87	92	25	NA	NA	NA	NA
ENSG00000147044	CASK	Inactivated	12.52	16.15	155	56	15.7027	15.8592	50	62
ENSG00000147100	SLC16A2	Inactivated	13.78	NA	85	NA	12.5655	NA	14	NA
ENSG00000147118	ZNF182	Inactivated	6.05	12.9	31	38	NA	NA	NA	NA
ENSG00000147121	KRBOX4	Inactivated	7.43	NA	49	NA	10.8082	3.175	7	7
ENSG00000147123	NDUFB11	Inactivated	5.42	6.33	72	71	NA	NA	NA	NA
ENSG00000147124	ZNF41	Inactivated	6.74	8.22	75	56	6.68779	7.48967	15	68
ENSG00000147130	ZMYM3	Inactivated	9.9	12.61	60	45	NA	NA	NA	NA
ENSG00000147133	TAF1	Inactivated	10.56	NA	55	NA	12.8603	NA	13	NA
ENSG00000147140	NONO	Inactivated	-3.72	NA	40	NA	NA	NA	NA	NA
ENSG00000147144	CCDC120	Inactivated	4.72	NA	41	NA	2.82436	NA	12	NA
ENSG00000147155	EBP	Inactivated	5.29	NA	51	NA	6.35475	NA	19	NA
ENSG00000147162	OGT	Inactivated	9.11	NA	49	NA	11.3001	NA	17	NA
ENSG00000147164	SNX12	Inactivated	8.46	7.95	83	45	9.28451	7.93576	6	61
ENSG00000147224	PRPS1	Inactivated	11.96	NA	56	NA	12.4494	20.6323	21	6
ENSG00000147274	RBMX	Inactivated	-0.94	4.36	62	64	2.33918	4.37276	8	70
ENSG00000147382	FAM58A	Inactivated	-4.63	12.64	44	33	-14.9065	12.5347	8	39
ENSG00000147400	CETN2	Inactivated	4.65	7.78	66	70	NA	NA	NA	NA
ENSG00000147403	RPL10	Inactivated	NA	8.61	NA	28	NA	NA	NA	NA
ENSG00000155008	APOOL	Inactivated	4.88	NA	36	NA	3.60472	NA	13	NA
ENSG00000155959	VBP1	Inactivated	-5.99	NA	16	NA	NA	NA	NA	NA
ENSG00000156298	TSPAN7	Inactivated	10.99	NA	63	NA	12.8172	NA	25	NA
ENSG00000156500	FAM122C	Inactivated	4.01	NA	42	NA	NA	NA	NA	NA
ENSG00000156504	FAM122B	Inactivated	6.89	8.99	51	54	13.7076	9.24076	4	55
ENSG00000156531	PHF6	Inactivated	9.5	NA	55	NA	6.17749	NA	17	NA
ENSG00000156697	UTP14A	Inactivated	1.2	NA	47	NA	5.51832	NA	11	NA
ENSG00000156709	AIFM1	Inactivated	8.81	11.33	64	82	9.30629	11.4974	15	74
ENSG00000157600	TMEM164	Inactivated	9.37	NA	65	NA	7.23356	NA	15	NA
ENSG00000158301	GPRASP2	Inactivated	-2.32	NA	94	NA	-1.77413	NA	33	NA
ENSG00000158352	SHROOM4	Inactivated	15.88	12.16	56	63	13.8813	12.1854	20	79
ENSG00000158526	TSR2	Inactivated	2.33	NA	47	NA	11.2142	NA	6	NA
ENSG00000158813	EDA	Inactivated	11.83	NA	84	NA	5.01958	NA	15	NA
ENSG00000160131	VMA21	Inactivated	11.81	NA	79	NA	12.9885	NA	36	NA
ENSG00000160211	G6PD	Inactivated	6.43	10.18	158	109	6.42953	9.70367	64	127
ENSG00000165169	DYNLT3	Inactivated	6.95	15.62	57	43	10.3712	15.6563	15	47
ENSG00000165240	ATP7A	Inactivated	4.08	NA	37	NA	7.40216	NA	8	NA
ENSG00000165704	HPRT1	Inactivated	11.5	NA	43	NA	12.5743	NA	17	NA
ENSG00000165775	FUNDC2	Inactivated	1.94	NA	41	NA	NA	NA	NA	NA
ENSG00000166681	NGFRAP1	Inactivated	8.64	NA	67	NA	4.41909	8.60352	8	17
ENSG00000169057	MECP2	Inactivated	10.72	6.96	53	30	NA	NA	NA	NA
ENSG00000169188	APEX2	Inactivated	9.19	NA	37	NA	7.58672	NA	19	NA
ENSG00000169446	MMGT1	Inactivated	7.91	9.17	15	53	NA	NA	NA	NA
ENSG00000171100	MTM1	Inactivated	10.22	NA	82	NA	9.17918	NA	27	NA
ENSG00000171155	C1GALT1C1	Inactivated	6.5	4.64	68	65	7.98864	4.71751	33	62
ENSG00000171365	CLCN5	Inactivated	13.45	NA	78	NA	17.1676	NA	7	NA
ENSG00000172465	TCEAL1	Inactivated	10.32	NA	51	NA	9.78953	NA	25	NA
ENSG00000172534	HCFC1	Inactivated	0.08	0.43	203	121	-0.42418	0.364533	24	132
ENSG00000173275	ZNF449	Inactivated	9.86	NA	101	NA	8.81886	NA	28	NA
ENSG00000174010	KLHL15	Inactivated	-4.5	-1.23	18	10	NA	NA	NA	NA
ENSG00000176274	SLC25A53	Inactivated	11.5	11.64	52	48	11.2646	11.7385	24	50
ENSG00000177189	RPS6KA3	Inactivated	7.59	15.7	89	56	10.2564	15.7151	33	79
ENSG00000177485	ZBTB33	Inactivated	9.74	NA	59	NA	8.91078	NA	23	NA
ENSG00000178947	LINC00086	Inactivated	15.57	13.71	107	14	11.6703	9.53372	27	25
ENSG00000179222	MAGED1	Inactivated	-8.79	NA	16	NA	-1.61158	NA	7	NA
ENSG00000180879	SSR4	Inactivated	7.53	NA	92	NA	9.72638	NA	24	NA
ENSG00000180964	TCEAL8	Inactivated	-3.76	6.9	44	29	-3.0744	7.16287	20	32
ENSG00000181191	PJA1	Inactivated	12.17	12.21	47	31	4.09091	13.329	6	40
ENSG00000181704	YIPF6	Inactivated	3.77	NA	65	NA	3.65953	NA	47	NA
ENSG00000182220	ATP6AP2	Inactivated	13.37	NA	55	NA	15.8205	NA	14	NA
ENSG00000182518	FAM104B	Inactivated	9.51	10.07	74	79	9.89775	9.10432	58	74
ENSG00000182646	FAM156A	Inactivated	7.74	9.53	32	38	6.43182	9.52985	8	38
ENSG00000182872	RBM10	Inactivated	5.35	NA	78	NA	6.39297	NA	23	NA
ENSG00000182890	GLUD2	Inactivated	7.56	1.72	69	27	7.26674	3.42432	35	40
ENSG00000183337	BCOR	Inactivated	3.87	4.19	57	61	7.18811	4.18291	10	64
ENSG00000183479	TREX2	Inactivated	6.73	3.08	75	82	1.79264	3.56521	23	83
ENSG00000184083	FAM120C	Inactivated	8.54	6.78	45	45	1.88998	6.39183	10	55
ENSG00000184194	GPR173	Inactivated	0.82	NA	19	NA	NA	NA	NA	NA
ENSG00000184216	IRAK1	Inactivated	12.68	9.8	74	28	15.299	12.0524	16	63
ENSG00000184481	FOXO4	Inactivated	5.24	NA	82	NA	7.68986	NA	20	NA
ENSG00000184634	MED12	Inactivated	0.25	NA	28	NA	NA	NA	NA	NA
ENSG00000184675	AMER1	Inactivated	8.42	10.98	91	63	5.25	11.2337	6	97
ENSG00000184785	SMIM10	Inactivated	4.43	NA	32	NA	4.72951	NA	13	NA
ENSG00000184831	APOO	Inactivated	7.24	3.24	55	49	NA	NA	NA	NA
ENSG00000184867	ARMCX2	Inactivated	3.17	2.46	40	37	5.6858	2.49918	15	50
ENSG00000185010	F8	Inactivated	5.79	6.32	94	60	2.99997	6.96721	23	86
ENSG00000185222	WBP5	Inactivated	7.52	NA	33	NA	7.30469	4.34783	13	7
ENSG00000185825	BCAP31	Inactivated	6.4	5.28	94	81	5.73671	6.26352	34	100
ENSG00000186376	ZNF75D	Inactivated	9.97	13.14	95	89	9.65364	13.3304	21	99
ENSG00000186416	NKRF	Inactivated	9.33	10.66	65	91	15.5559	10.7458	10	111
ENSG00000186767	SPIN4	Inactivated	6.65	9.84	56	76	6.31662	9.79387	21	80
ENSG00000186787	SPIN2B	Inactivated	12.1	16.43	56	58	10.8645	16.3004	27	58
ENSG00000187325	TAF9B	Inactivated	-0.35	-5.36	52	60	-1.69656	-0.854757	13	69
ENSG00000187601	MAGEH1	Inactivated	-11.27	NA	50	NA	-14.6683	NA	21	NA
ENSG00000188021	UBQLN2	Inactivated	7.53	NA	46	NA	7.27653	NA	14	NA
ENSG00000188158	NHS	Inactivated	12.07	NA	144	NA	12.7302	NA	58	NA
ENSG00000188706	ZDHHC9	Inactivated	17.61	17.78	70	48	24.0483	17.7401	17	50
ENSG00000188917	TRMT2B	Inactivated	15.56	8.98	46	44	15.9216	9.04482	18	43
ENSG00000189369	GSPT2	Inactivated	27.17	22.9	75	23	20.2556	21.3287	21	27
ENSG00000196338	NLGN3	Inactivated	5.77	NA	34	NA	1.1934	NA	13	NA
ENSG00000196440	ARMCX4	Inactivated	-7.14	NA	37	NA	-0.333742	NA	8	NA
ENSG00000196507	TCEAL3	Inactivated	-9.18	NA	61	NA	NA	NA	NA	NA
ENSG00000196741	CXorf24	Inactivated	4.68	NA	48	NA	NA	NA	NA	NA
ENSG00000196924	FLNA	Inactivated	6.77	3.33	72	33	6.93392	5.34754	39	43
ENSG00000196972	LINC00087	Inactivated	17.71	19.4	73	36	17.5744	18.8776	19	51
ENSG00000196976	LAGE3	Inactivated	7.41	9.73	100	60	8.21699	9.57429	38	56
ENSG00000196998	WDR45	Inactivated	9.45	11.8	81	97	9.01888	11.5173	21	94
ENSG00000197021	CXorf40B	Inactivated	11.56	13.03	63	83	10.5407	13.174	22	81
ENSG00000197582	GPX1P1	Inactivated	-8.75	-4.08	44	22	-7.62081	-4.47356	8	28
ENSG00000197620	CXorf40A	Inactivated	22.56	NA	42	NA	25.2887	25.9544	15	19
ENSG00000197779	ZNF81	Inactivated	6.93	NA	37	NA	9.05405	NA	9	NA
ENSG00000198157	HMGN5	Inactivated	4.31	4.88	24	35	NA	NA	NA	NA
ENSG00000198205	ZXDA	Inactivated	4.02	3.56	50	36	-1.13173	4.10791	13	52
ENSG00000198455	ZXDB	Inactivated	8.45	13.59	68	30	5.62016	13.7797	6	48
ENSG00000198689	SLC9A6	Inactivated	7.59	NA	52	NA	7.23691	NA	14	NA
ENSG00000198814	GK	Inactivated	9.62	NA	80	NA	11.6758	NA	10	NA
ENSG00000198918	RPL39	Inactivated	3.63	4.79	52	63	4.79708	4.80534	12	66
ENSG00000198947	DMD	Inactivated	-1.42	4.1	16	14	NA	NA	NA	NA
ENSG00000203879	GDI1	Inactivated	5.24	NA	78	NA	3.79609	NA	11	NA
ENSG00000203950	FAM127B	Inactivated	14.36	18.79	56	32	NA	NA	NA	NA
ENSG00000204116	CHIC1	Inactivated	7.81	NA	48	NA	6.74252	NA	35	NA
ENSG00000204131	NHSL2	Inactivated	17.59	NA	85	NA	10.8234	NA	12	NA
ENSG00000204271	SPIN3	Inactivated	12.27	15.54	59	63	13.1371	15.3467	23	64
ENSG00000204272	RP11-622K12.1	Inactivated	3.74	NA	23	NA	3.26595	NA	4	NA
ENSG00000204620	AC115618.1	Inactivated	8.68	8.56	58	99	8.57357	8.5566	16	100
ENSG00000205542	TMSB4X	Inactivated	8.21	NA	77	NA	9.05183	NA	24	NA
ENSG00000212747	FAM127C	Inactivated	11.05	8.73	53	49	NA	NA	NA	NA
ENSG00000213397	HAUS7	Inactivated	5.53	14.46	52	31	6.25968	14.3673	21	39
ENSG00000214827	MTCP1	Inactivated	NA	-17.45	NA	10	NA	NA	NA	NA
ENSG00000221994	ZNF630	Inactivated	5.95	4.27	36	54	2.03433	4.26506	7	54
ENSG00000224281	SLC25A5-AS1	Inactivated	10.2	11.83	110	72	7.22383	11.803	33	88
ENSG00000229132	EIF4A1P10	Inactivated	-18.65	NA	25	NA	NA	NA	NA	NA
ENSG00000230590	FTX	Inactivated	-1.55	2.55	40	45	1.92687	2.86151	7	46
ENSG00000230844	ZNF674-AS1	Inactivated	8.98	NA	45	NA	3.80409	17.2463	14	22
ENSG00000232593	LINC01155	Inactivated	7.42	NA	53	NA	6.09351	NA	21	NA
ENSG00000233382	NKAPP1	Inactivated	2.96	14.23	49	51	-12.7521	14.1832	6	52
ENSG00000234062	RP11-308D16.4	Inactivated	6.46	NA	49	NA	6.75439	NA	6	NA
ENSG00000235437	RP11-357C3.3	Inactivated	7.06	7.23	18	24	8.3671	7.39591	12	24
ENSG00000235703	LINC00894	Inactivated	9.73	NA	87	NA	9.09035	15.1212	28	15
ENSG00000237506	RPSAP15	Inactivated	-19.3	NA	11	NA	NA	NA	NA	NA
ENSG00000241343	RPL36A	Inactivated	5.4	NA	44	NA	6.05814	NA	6	NA
ENSG00000241769	LINC00893	Inactivated	15.2	17.53	88	85	14.3587	18.0045	21	89
ENSG00000242013	USP27X	Inactivated	13.98	NA	90	NA	14.0965	NA	33	NA
ENSG00000242732	RGAG4	Inactivated	6.33	11.89	65	58	11.9224	11.2797	8	60
ENSG00000243279	PRAF2	Inactivated	5.62	6.33	70	74	-0.800375	6.3251	11	76
ENSG00000251192	ZNF674	Inactivated	7.94	11.02	59	68	NA	NA	NA	NA
ENSG00000270069	RP6-99M1.2	Inactivated	-7.84	NA	20	NA	-14.5127	NA	7	NA
ENSG00000270189	RP11-258C19.7	Inactivated	-27.87	NA	10	NA	NA	NA	NA	NA
ENSG00000271147	RP4-769N13.6	Inactivated	4.98	NA	44	NA	9.77692	NA	7	NA
ENSG00000022267	FHL1	Male-biased	13.37	NA	69	NA	NA	NA	NA	NA
ENSG00000047634	SCML1	Male-biased	16.62	NA	79	NA	18.6997	18.1882	9	17
ENSG00000050030	KIAA2022	Male-biased	15.68	16.68	125	64	18.0917	18.5925	67	67
ENSG00000067992	PDK3	Male-biased	12.68	NA	88	NA	13.6047	NA	4	NA
ENSG00000077264	PAK3	Male-biased	6.38	NA	27	NA	15.1866	NA	5	NA
ENSG00000165259	HDX	Male-biased	-3.36	0.59	39	47	-3.35301	0.585713	27	47
ENSG00000198960	ARMCX6	Male-biased	18.45	18.27	35	33	14.9714	18.274	9	33
ENSG00000260822	GS1-358P8.4	Male-biased	-22.16	NA	13	NA	NA	NA	NA	NA

## Sheet: Table 7
Programs and parameters used in this study
Category	Software	Version	Non-default options used	Comments
Quality Control	FastQC	0.11.4
	bsExpress	0.4.1b	"--skip_fastqc --skip_trim --skip_shorten --skip_aln"
Trimming	trim_galore	0.4.0	"--paired --stringency 5"	Methl-Seq
	cutadapt	1.8.1	"--adapter GATCGGAAGAGCACACGTCTGAACTCCAGTCAC -q 5 -O 5"	total RNA-Seq
Alignment	Bowtie2	2.2.3		used by bismark & tophat2
	Bismark	0.12.3	"-p 8 --bam --bowtie2 --maxins[496-1000]*	*sample-specific
	Tophat2	2.0.12	"--num-threads 16 --library-type fr-firststrand --max-multihits 10 --prefilter-multihits --transcriptome-index $LOCAL_TR_INDEX"
CpG Calling	BisSNP	0.82.2	"-T BisulfiteCountCovariates -knownSites $DBSNP -cov ReadGroupCovariate -cov QualityScoreCovariate -cov CycleCovariate"	Base qaulity re-calibration
			"-T BisulfiteTableRecalibration -recalFile $RECAL_FILE"
			"-T BisulfiteGenotyper -D $DBSNP -toCoverage 3000 -stand_call_conf 20 -stand_emit_conf 0 -mmq 1 -mbq 20"	genotype calls
			"-T VCFpostprocess -maxCov 3000"
RNA-seq quantification	Htseq	0.6.1	"--stranded reverse GRCh37.ENSEMBL.75.gtf"	gene-level
Relative expression level	DESeq2	1.6.3	fpkm
	Bioconductor	v3.0
Other tools	htslib	1.2.1-38-g9affea0		for samtols
	Samtools	1.2-24-g016c62b
	Bedtools	v2.20.1
	boost	1.55.0-gcc-python_2.7.5		for tophat2
	picard-tools	v1.118
	biomaRt	2.32.1
programing languages	perl	5.20.0
	bash	4.1.2
	java	jdk1.7.0_60		for fastqc
		jdk1.6.0_24		for BisSNP
	R	3.1.1
statistical analysis tools	Stata	14.2		for analysis of maternal serum metabolites
